# Supplementary material for: Nanopore analysis of salvianolic acids in herbal medicines
Source: Nat Commun. 2024 Mar 5;15:1970. doi: 10.1038/s41467-024-45543-1 (PMC10915175; doi:10.1038/s41467-024-45543-1)
Supplement: Supplementary file 9 — Source Data [file 41467_2024_45543_MOESM9_ESM.zip]

Archive with 6 entries (5 files):
- source data/
- source data/Source Data Fig. 1.xlsx
- source data/Source Data Fig. 2.xlsx
- source data/Source Data Fig. 4.xlsx
- source data/Source Data Fig. 5.xlsx
- source data/Source Data Fig. 3.xlsx
