# Supplementary material for: Nanopore analysis of salvianolic acids in herbal medicines
Source: Nat Commun. 2024 Mar 5;15:1970. doi: 10.1038/s41467-024-45543-1 (PMC10915175; doi:10.1038/s41467-024-45543-1)
Supplement: Supplementary file 9 — Source Data [file 41467_2024_45543_MOESM9_ESM.zip › source data/Source Data Fig. 1.xlsx]

## Sheet: Fig_1_e
SalB
ΔI/Io	SD
0.09268	2.60744
0.37448	23.2685
0.35201	22.7724
0.10977	2.43769
0.10081	2.52382
0.09777	2.60431
0.34262	22.2567
0.32738	22.0003
0.09393	2.57101
0.09604	2.61042
0.09556	2.44188
0.09868	2.63009
0.10267	2.70608
0.09195	2.63192
0.10394	2.6886
0.1024	2.6466
0.34372	21.8991
0.099	2.48816
0.3338	9.51849
0.35859	21.42
0.35445	22.232
0.36225	22.9681
0.33066	9.56376
0.10448	2.49787
0.09594	2.51921
0.09758	2.61788
0.10158	3.21236
0.10213	2.50577
0.09463	2.33212
0.10645	2.63267
0.09887	2.71818
0.095	2.64649
0.09836	2.58541
0.09576	2.50006
0.09636	2.17069
0.096	2.56462
0.0951	2.62734
0.33268	9.73497
0.10191	2.43927
0.33611	9.37152
0.1021	2.52415
0.09889	2.75476
0.09814	2.57612
0.10585	2.81784
0.10044	2.66479
0.10337	2.65091
0.09567	2.58497
0.10087	2.61166
0.09987	2.24926
0.10214	2.67774
0.10093	2.60792
0.35095	22.983
0.10245	2.5824
0.34786	22.7416
0.10611	2.69479
0.34897	21.7723
0.3575	22.3849
0.09968	2.69737
0.34957	22.7513
0.09945	2.7107
0.36325	22.0401
0.32713	9.11551
0.33973	22.6836
0.09552	1.78353
0.3473	22.8932
0.09699	2.50319
0.09728	2.5111
0.34054	9.04304
0.09727	2.64762
0.34002	21.1318
0.1034	2.87057
0.33693	9.26286
0.33314	9.28482
0.33378	9.50375
0.34061	22.4412
0.10218	2.6332
0.12113	2.54042
0.09437	2.62461
0.09446	2.15415
0.09326	2.64666
0.09597	2.43928
0.09515	2.48467
0.1015	2.69425
0.09609	2.49226
0.33296	9.80885
0.10291	2.6465
0.37106	21.7933
0.10446	2.83946
0.09692	2.57949
0.09618	2.63333
0.10342	2.57783
0.32987	9.3727
0.32842	8.94207
0.34304	23.293
0.10427	2.73291
0.09344	2.49084
0.37196	22.7258
0.098	2.46733
0.37244	21.9567
0.09565	2.49335
0.33162	9.58461
0.33645	21.998
0.09489	2.59419
0.32568	8.43129
0.10579	2.51718
0.35372	23.3049
0.10279	3.04959
0.10489	2.58896
0.10201	2.54323
0.09861	2.58427
0.0889	2.60234
0.34631	22.3957
0.32926	9.1398
0.35197	22.3388
0.33733	21.4274
0.09716	2.55988
0.09651	2.57002
0.10001	2.62965
0.32382	9.33572
0.09533	2.59309
0.09807	2.59763
0.33542	21.3646
0.10081	2.61316
0.33486	21.9438
0.09585	2.52658
0.3502	22.4259
0.0948	3.25773
0.09384	2.51115
0.34039	22.4946
0.09511	2.50622
0.09704	2.69453
0.10233	2.52172
0.34148	21.5277
0.10338	2.58292
0.35788	22.822
0.10038	2.57627
0.10482	2.41705
0.36985	21.7416
0.10171	2.45213
0.10237	2.5924
0.10187	2.5373
0.32383	8.7136
0.34779	22.1211
0.10024	2.52988
0.1006	2.54317
0.101	2.68531
0.09418	2.62137
0.09497	2.50908
0.09256	2.5765
0.09532	2.48861
0.09486	2.63068
0.09836	2.43807
0.09737	2.57091
0.09835	2.51073
0.09769	2.66141
0.09869	2.57014
0.10054	2.67204
0.0955	2.62585
0.09442	2.51471
0.10146	2.68444
0.34885	22.1351
0.09812	2.43735
0.09717	2.61285
0.0963	2.3566
0.09579	2.67973
0.09816	2.56137
0.32582	9.19374
0.09326	2.55226
0.09061	2.49933
0.34434	22.5696
0.09789	2.59636
0.09278	2.6196
0.34773	22.0638
0.33759	9.55627
0.09965	2.63904
0.1002	2.65227
0.3469	22.2215
0.09928	2.69431
0.09261	2.55619
0.34387	21.4126
0.10096	2.66502
0.34987	23.2597
0.35349	22.0819
0.09163	2.63955
0.09985	3.07006
0.34095	23.5144
0.09824	2.53251
0.0945	2.57566
0.08785	1.89191
0.10384	2.65015
0.33507	21.684
0.09207	2.5982
0.09441	2.70095
0.33569	21.6975
0.09173	2.5814
0.09547	2.22025
0.3411	22.7479
0.10197	2.65045
0.09462	2.65862
0.08467	2.50169
0.10105	2.57945
0.10316	2.63952
0.09546	2.58924
0.09322	2.38035
0.09571	2.41912
0.34212	22.6531
0.3457	22.1083
0.09325	2.41175
0.33203	22.1851
0.34254	22.9445
0.09496	2.51323
0.09754	2.62454
0.09387	2.55299
0.10131	2.69146
0.36721	22.3128
0.09194	2.48715
0.09553	2.63829
0.34061	9.67239
0.32807	9.34066
0.09721	2.5218
0.09545	2.5236
0.09861	2.52133
0.10182	2.64095
0.09652	2.62296
0.09694	2.15191
0.09282	2.64071
0.3605	23.1265
0.34325	22.3224
0.08664	2.50369
0.09246	2.6049
0.10089	2.68751
0.08905	2.52243
0.3362	21.765
0.09617	2.52377
0.09589	2.44012
0.09057	1.85876
0.32732	9.42864
0.33614	20.9343
0.32661	9.60788
0.09888	2.64682
0.33511	22.3092
0.09503	2.60358
0.08971	1.8031
0.10285	2.58451
0.09508	2.29619
0.10011	2.49728
0.3184	8.87811
0.35299	22.3102
0.10513	1.65718
0.09686	2.64357
0.32931	21.4395
0.10321	2.58775
0.09777	2.50806
0.09451	2.58675
0.33025	9.51302
0.09658	2.59944
0.34074	22.1889
0.10129	2.58326
0.1039	3.50525
0.32649	8.92557
0.32529	9.27761
0.09361	2.48998
0.35127	23.3536
0.34831	23.2159
0.09144	2.47676
0.32346	9.41207
0.09813	2.51336
0.09923	2.86015
0.32175	8.72508
0.34669	22.6822
0.08702	2.58311
0.09186	2.70833
0.0976	2.42948
0.09139	1.89007
0.09849	2.51942
0.3251	22.1214
0.33874	21.3483
0.09509	2.59257
0.09367	2.59737
0.3557	22.4779
0.10123	2.65254
0.32341	9.24412
0.33558	9.26144
0.10139	2.57123
0.09708	2.57644
0.1012	2.59191
0.09428	2.91017
0.33611	9.33706
0.10277	2.59364
0.09722	2.5181
0.3389	22.0379
0.09677	2.58146
0.09238	2.60182
0.35588	22.1399
0.09574	2.53306
0.0993	2.65296
0.09013	2.38477
0.1011	2.52992
0.09827	2.59103
0.33218	21.8697
0.10148	2.537
0.09373	2.55864
0.08929	2.37352
0.09899	2.63599
0.3481	22.4624
0.09752	2.58424
0.0979	2.46139
0.32168	8.86877
0.09485	2.693
0.08904	2.86737
0.08735	2.49773
0.09964	2.56136
0.35174	22.8148
0.09712	2.67243
0.34963	22.0977
0.3469	22.2676
0.0898	2.59119
0.36445	22.4708
0.09881	2.60345
0.33359	22.1219
0.3287	8.77649
0.09449	2.63329
0.09028	3.01642
0.09166	2.54218
0.10228	2.75275
0.34726	22.4864
0.10111	2.61211
0.09573	2.57407
0.09575	2.67898
0.0983	2.527
0.36252	22.1084
0.10097	2.5379
0.34688	22.1109
0.10338	2.60253
0.10089	2.69817
0.09098	2.60214
0.34135	21.6027
0.32436	8.83697
0.09562	2.45556
0.09202	2.36453
0.09886	2.74978
0.09656	2.62015
0.09862	2.52961
0.08836	2.59251
0.09152	2.62201
0.10006	2.51093
0.0905	2.62507
0.10234	2.56931
0.08777	2.63674
0.09594	2.45202
0.36249	22.5348
0.10261	2.67571
0.09692	2.53312
0.09712	2.61524
0.08693	2.33008
0.34844	22.7395
0.09859	2.41973
0.09935	2.62398
0.09558	2.33937
0.10228	2.60056
0.09747	2.67144
0.3334	9.70497
0.10264	2.53899
0.0989	2.48038
0.0959	2.55775
0.09749	2.56616
0.09951	2.5666
0.33401	9.51095
0.09562	2.37275
0.10607	2.58432
0.32188	8.72985
0.10113	2.58006
0.09738	2.61884
0.33076	9.43165
0.35441	21.7022
0.36562	22.6006
0.0947	2.68921
0.3379	22.4028
0.33204	9.52791
0.34404	23.0458
0.09301	2.5643
0.09707	2.69771
0.09788	2.68483
0.09239	2.50508
0.37751	22.991
0.10556	2.60514
0.3566	22.0575
0.09034	2.57408
0.0966	2.71814
0.09671	2.62503
0.08953	2.75471
0.1047	2.56854
0.32129	9.19693
0.09974	2.63997
0.09698	2.59365
0.32782	9.12947
0.32595	22.2752
0.10204	2.66218
0.09639	2.52927
0.09156	2.47297
0.08771	2.34775
0.33883	21.7064
0.34655	22.5438
0.0919	2.4861
0.09282	2.58024
0.36	22.7194
0.32363	8.96869
0.11742	2.46288
0.34845	23.1122
0.09843	2.90278
0.10176	2.56895
0.09909	2.69338
0.09645	2.58984
0.36824	22.9918
0.35494	23.2877
0.0917	2.36968
0.08941	2.26279
0.0957	2.83814
0.09359	2.47705
0.09367	2.50948
0.08604	1.72828
0.32261	8.96701
0.3594	23.4165
0.34064	22.4355
0.10115	2.68446
0.1138	2.56742
0.09358	2.30333
0.10159	2.56714
0.34287	23.0099
0.09551	2.67889
0.09404	2.49975
0.09559	2.58939
0.34854	8.75854
0.09835	2.65206
0.33585	9.42775
0.09252	2.47995
0.32961	22.1308
0.09366	2.68474
0.09813	2.59454
0.09565	2.39353
0.09431	2.57444
0.35349	22.8115
0.09865	2.62299
0.08548	3.1068
0.09065	2.35221
0.09419	2.61599
0.09375	2.34059
0.09453	2.51229
0.33969	21.4408
0.35258	22.9954
0.10087	2.58841
0.09785	2.57337
0.09633	2.56127
0.10348	2.40659
0.09971	2.59302
0.08594	2.33547
0.08675	2.51202
0.10045	2.63009
0.09513	2.59069
0.35435	22.6209
0.08571	2.168
0.08922	2.32158
0.09107	2.58009
0.0944	2.57357
0.0888	2.86194
0.3403	23.3112
0.09366	2.43114
0.09586	2.58999
0.0997	2.60192
0.08748	2.42468
0.09771	2.49244
0.34639	22.4114
0.09566	2.55011
0.33232	9.50166
0.36315	22.1471
0.08646	2.62259
0.10347	2.78278
0.32512	9.87534
0.0989	2.56929
0.09889	2.60075
0.34408	22.0164
0.33604	9.36231
0.33152	21.7865
0.09838	2.66315
0.09971	2.54932
0.10202	2.51726
0.34224	22.1643
0.09223	2.48676
0.09536	2.62271
0.34438	22.1372
0.33531	9.41102
0.08927	2.3727
0.08675	2.27684
0.33587	9.59412
0.10209	2.57931
0.09494	2.57568
0.09607	2.51269
0.09705	2.43325
0.09866	2.42251
0.35027	22.8295
0.10168	2.68705
0.35627	22.5299
0.10375	2.52914
0.09317	2.51267
0.35512	22.2284
0.09689	2.64087
0.35474	22.5517
0.33545	21.9251
0.34219	22.1903
0.09343	2.61316
0.09664	2.54571
0.09412	2.47598
0.10835	2.62888
0.35734	22.3985
0.10171	2.30229
0.09932	2.71358
0.09087	2.54209
0.09748	2.49218
0.09445	2.68475
0.09501	2.67018
0.3252	9.78393
0.09506	2.69162
0.09217	2.66148
0.34246	22.8117
0.3369	9.19757
0.36935	22.794
0.32933	9.19713
0.09855	2.59342
0.08837	2.55869
0.09103	2.61914
0.32922	9.15087
0.09594	2.53032
0.10802	2.5382
0.09336	2.59307
0.35322	23.2262
0.33044	9.30372
0.09539	2.62623
0.35162	23.3084
0.08941	2.62171
0.09482	2.51555
0.09157	2.73843
0.36552	23.1094
0.33397	9.15708
0.32532	9.56799
0.09704	2.6542
0.08979	2.37964
0.08658	2.63812
0.08966	2.50749
0.09955	2.69741
0.09525	2.58197
0.09214	2.43908
0.09432	2.57009
0.3357	9.80186
0.09322	2.5967
0.32715	9.46818
0.1003	2.65629
0.10258	2.54686
0.09898	2.4553
0.10043	2.69442
0.10134	2.50827
0.09322	2.63781
0.09447	2.46037
0.34012	22.3614
0.09283	2.54739
0.09728	2.75417
0.099	2.52964
0.09855	2.60523
0.34728	23.8215
0.09804	2.57692
0.34571	22.103
0.0937	2.5697
0.10526	2.68388
0.08596	2.50661
0.32772	9.27347
0.33515	22.4955
0.08806	2.40579
0.31579	8.00038
0.09465	2.6967
0.3587	23.7069
0.0959	2.37825
0.09009	2.5053
0.10503	2.63865
0.0922	2.62338
0.3429	22.2946
0.09394	2.51492
0.09173	2.62292
0.09597	2.62375
0.0991	2.61532
0.10483	2.57935
0.34504	22.6471
0.09685	2.58038
0.34066	9.45258
0.36925	23.3066
0.10853	2.45206
0.08533	2.50812
0.34851	22.1624
0.09328	2.44805
0.34484	22.542
0.09269	2.70856
0.09136	2.48943
0.10658	2.70799
0.34836	22.3503
0.10295	2.24933
0.10549	2.50786
0.10441	2.73622
0.32092	21.9013
0.09552	2.5449
0.09986	2.59295
0.34258	9.39982
0.34147	22.5874
0.35737	22.8596
0.33073	9.34667
0.1056	2.34072
0.09389	2.61155
0.3339	22.1275
0.34461	22.4117
0.10203	2.55731
0.09606	2.63408
0.07917	1.99968
0.10798	2.39139
0.10465	2.63634
0.0978	2.58662
0.09892	2.69721
0.10041	2.25875
0.1006	2.7121
0.09345	2.51967
0.34002	9.39204
0.32185	8.46409
0.09544	2.35206
0.09968	2.53831
0.10419	2.57978
0.09702	2.64634
0.09996	2.56637
0.10221	2.72049
0.34328	9.4081
0.10014	2.50407
0.10604	2.59371
0.10301	2.58726
0.1004	2.37197
0.34739	22.6606
0.08936	2.58191
0.08961	2.53988
0.09909	2.68687
0.09034	2.52963
0.10114	2.46088
0.10534	2.61095
0.11029	2.11842
0.33551	9.17898
0.10795	2.50287
0.36337	23.2314
0.09832	2.66172
0.0928	2.58927
0.3533	22.3214
0.10222	2.63447
0.09761	2.75136
0.08846	2.50242
0.34992	22.9611
0.09953	2.39587
0.0932	2.41659
0.3328	23.285
0.09159	2.60613
0.0989	2.37556
0.09787	2.5528
0.33283	9.19716
0.09287	2.6038
0.10673	2.45672
0.10662	2.71865
0.33998	22.6828
0.34632	22.1984
0.09831	2.52694
0.34188	22.4697
0.09441	2.52273
