# Supplementary material for: Nanopore analysis of salvianolic acids in herbal medicines
Source: Nat Commun. 2024 Mar 5;15:1970. doi: 10.1038/s41467-024-45543-1 (PMC10915175; doi:10.1038/s41467-024-45543-1)
Supplement: Supplementary file 9 — Source Data [file 41467_2024_45543_MOESM9_ESM.zip › source data/Source Data Fig. 2.xlsx]

## Sheet: Fig_2_i
CA		PCA		PA		SAA		RA		LSA		SalA		SalB
ΔI/Io	SD	ΔI/Io	SD	ΔI/Io	SD	ΔI/Io	SD	ΔI/Io	SD	ΔI/Io	SD	ΔI/Io	SD	ΔI/Io	SD
0.152514	1.49727	0.124362	1.63631	0.193402	1.38158	0.127588	1.13358	0.113397	2.18554	0.103998	3.87449	0.356237	2.38199	0.315795	8.00038
0.151779	1.36073	0.120343	1.60051	0.188201	1.39048	0.12701	1.18246	0.126611	2.42122	0.103412	4.02835	0.362058	3.05969	0.340625	20.8695
0.144337	1.46581	0.121234	1.64379	0.18618	1.07331	0.139413	1.06292	0.117408	2.46648	0.104078	4.11378	0.351878	2.34045	0.100434	2.69442
0.149486	1.54774	0.130126	1.64309	0.187053	1.13743	0.131258	1.13963	0.305838	7.0178	0.103724	3.89992	0.417368	3.35175	0.0959672	2.62375
0.151872	1.5057	0.123549	1.6679	0.192158	1.36619	0.233517	8.93367	0.302986	6.87122	0.0976232	3.91276	0.422843	4.37043	0.333574	22.9981
0.157582	1.55248	0.120159	1.63723	0.184051	1.43968	0.249861	8.72717	0.120339	2.40632	0.0914518	3.86347	0.345847	2.99826	0.104983	2.6671
0.149559	1.50649	0.126518	1.53316	0.193463	1.53524	0.129493	1.15189	0.308233	7.01305	0.205103	4.6479	0.350738	2.45105	0.0971216	2.61524
0.148023	1.46835	0.120202	1.59924	0.188455	1.45101	0.130283	1.1284	0.29636	6.80343	0.103305	3.88169	0.354511	2.25697	0.356748	22.9984
0.148216	1.6081	0.132181	1.59638	0.185086	1.16673	0.256304	8.42703	0.124276	2.44167	0.105633	3.79803	0.414074	3.53267	0.0960859	2.81257
0.153822	1.46691	0.126469	1.5923	0.179632	1.08943	0.136022	1.1333	0.293338	7.18186	0.0935776	3.82649	0.235573	5.41978	0.105115	2.89017
0.158347	1.48514	0.123105	1.68829	0.181557	1.09628	0.260069	7.35648	0.294239	7.11151	0.103193	3.80369	0.24474	6.20581	0.0932238	2.5967
0.157759	1.62628	0.11922	1.65602	0.186446	1.42548	0.239048	8.58051	0.124292	2.39322	0.210538	4.60941	0.354598	2.31975	0.339814	21.7526
0.15529	1.56135	0.134546	1.59111	0.189798	1.28965	0.123321	1.14133	0.116401	2.39267	0.098321	4.00838	0.236318	5.59972	0.344344	22.5696
0.151647	1.49954	0.128695	1.56501	0.188984	1.43217	0.250768	8.41193	0.128817	2.05629	0.199517	4.53372	0.425199	3.82811	0.0926935	2.70856
0.151966	1.52075	0.121246	1.60973	0.188483	1.43363	0.247319	8.6615	0.309315	6.78399	0.102341	4.07813	0.351899	2.59164	0.323627	8.96869
0.157294	1.57233	0.125054	1.63074	0.191587	1.41134	0.249535	8.56267	0.116607	2.44795	0.102064	3.43001	0.356884	2.45985	0.357721	21.5675
0.163001	1.43866	0.126667	1.63561	0.185916	1.47352	0.256216	7.73678	0.299494	7.20346	0.0961018	3.67928	0.409587	3.26627	0.102949	2.73174
0.159647	1.49705	0.116968	1.58051	0.189778	1.4211	0.131841	1.149	0.12722	2.37331	0.10355	3.80782	0.246978	5.12988	0.086144	2.68296
0.140725	1.44619	0.116092	1.65297	0.186892	1.05019	0.136473	1.14707	0.128134	2.2249	0.200883	4.74381	0.360264	2.75888	0.0980661	2.59763
0.155442	1.45189	0.127841	1.67983	0.191777	1.42961	0.260775	7.53212	0.12454	2.44467	0.0991882	3.76364	0.415277	3.02779	0.0975771	2.59155
0.147839	1.5533	0.119991	1.60169	0.186217	1.44051	0.126465	1.15733	0.312387	6.72903	0.0930281	3.68957	0.363571	2.1595	0.0997819	2.42636
0.150752	1.67685	0.128748	1.62829	0.190945	1.38844	0.262997	7.53234	0.119429	2.54537	0.0984706	4.04394	0.348793	2.89823	0.0950969	2.64638
0.156812	1.51361	0.126096	1.64092	0.188463	1.35926	0.262386	8.10309	0.298988	7.15968	0.104808	3.71318	0.416201	3.43422	0.107328	2.6706
0.156342	1.45407	0.123664	1.59937	0.191692	1.40728	0.128206	1.17762	0.127155	2.43132	0.0942341	3.34259	0.406301	2.96357	0.338011	22.4385
0.15325	1.49196	0.1306	1.6703	0.195472	1.45359	0.133148	1.13545	0.296734	7.17362	0.101204	3.95443	0.418123	3.92563	0.0914973	2.98631
0.154477	1.51471	0.124108	1.61756	0.183958	1.3982	0.128885	1.18619	0.109062	2.61128	0.105102	4.15209	0.423496	4.16352	0.0947994	3.25773
0.159993	1.56374	0.122534	1.57699	0.18935	1.2517	0.255644	7.51074	0.11335	2.45313	0.0985074	3.77555	0.243642	5.441	0.346309	22.3958
0.148822	1.48248	0.123939	1.63934	0.192943	1.07172	0.244461	8.52245	0.31031	6.45091	0.0960482	3.70774	0.420555	3.27871	0.0994279	2.71366
0.146628	1.51096	0.122285	1.6433	0.179662	1.30574	0.122101	1.13879	0.115766	2.70986	0.09994	3.81898	0.416671	3.34289	0.0887984	2.86194
0.151691	1.45925	0.121708	1.65205	0.187118	1.11747	0.131466	1.14938	0.118804	2.64922	0.108235	4.17857	0.414479	3.35487	0.0919126	2.54036
0.151603	1.45787	0.127195	1.54008	0.176639	1.32509	0.248114	8.43818	0.11452	2.50873	0.102391	4.07526	0.3542	2.20644	0.0900608	2.57008
0.155932	1.51092	0.132494	1.61592	0.182681	1.22542	0.229872	8.29246	0.293165	7.15539	0.0997102	3.97934	0.406186	3.56351	0.360311	23.8072
0.159622	1.53181	0.119488	1.57945	0.18139	1.40724	0.249959	8.7444	0.117235	2.50371	0.094766	3.58493	0.244765	5.02172	0.100112	2.66868
0.159426	1.47958	0.125897	1.63227	0.180993	1.41866	0.247506	8.62608	0.115305	2.45183	0.0969956	3.38452	0.363374	2.15001	0.0945322	2.51229
0.15466	1.49177	0.125324	1.66581	0.18748	1.32789	0.122989	1.1466	0.117611	2.42113	0.100055	3.80945	0.417111	3.28348	0.0919049	2.4861
0.145765	1.55307	0.120466	1.61231	0.1829	1.36587	0.26127	8.21774	0.293527	7.0173	0.204052	4.73658	0.242441	5.5298	0.0814391	2.33097
0.16147	1.66566	0.11946	1.65623	0.188299	1.17379	0.236674	8.51958	0.114117	2.4671	0.0872005	3.26544	0.419935	3.3635	0.324941	10.1096
0.150175	1.48542	0.130012	1.54459	0.189492	1.31741	0.1295	1.316	0.291877	7.1134	0.0985958	3.54621	0.412343	3.83952	0.344161	21.9378
0.162343	1.48739	0.132839	1.54051	0.185101	1.32115	0.131094	1.13143	0.122057	2.51366	0.0873064	4.05492	0.411221	3.52206	0.103479	2.40659
0.154263	1.53622	0.130714	1.60596	0.185807	1.44021	0.135617	1.07208	0.126805	1.80255	0.208326	4.47934	0.414263	4.82422	0.0973539	2.27477
0.157789	1.42418	0.124098	1.59848	0.185987	1.39928	0.253134	8.25211	0.299657	7.28095	0.090643	3.47793	0.350057	2.27558	0.094986	2.61504
0.152206	1.56391	0.128764	1.61787	0.184194	1.11823	0.128261	1.15103	0.105972	2.36304	0.0922166	3.18635	0.409179	3.18083	0.0995096	2.42086
0.151206	1.65634	0.119487	1.60013	0.19725	1.4372	0.122275	1.12004	0.298166	7.06231	0.0943829	3.8061	0.348449	2.3397	0.091621	2.72154
0.156606	1.32765	0.120409	1.64464	0.189323	1.07839	0.136293	1.18538	0.119613	2.37854	0.103708	4.05597	0.425446	3.67783	0.354936	23.2877
0.149813	1.4344	0.123014	1.60686	0.178741	1.31127	0.128215	1.14502	0.126441	2.50267	0.206141	4.5358	0.355816	2.44158	0.33961	10.8276
0.153489	1.50768	0.120001	1.67385	0.190475	1.02926	0.129759	1.13992	0.112515	2.31141	0.0895315	3.40701	0.353423	2.4149	0.0969948	2.50319
0.160227	1.5338	0.12593	1.52369	0.189578	1.17921	0.244436	8.66193	0.108043	2.06628	0.205705	4.56294	0.348174	2.04082	0.0932707	2.76346
0.159182	1.48627	0.119308	1.60235	0.18946	1.15653	0.124168	1.12914	0.308655	7.18996	0.0962761	3.6646	0.416804	3.65415	0.104693	2.65127
0.148602	1.50077	0.127961	1.6596	0.179956	1.44221	0.263236	7.36202	0.302097	6.8404	0.209922	4.59197	0.260274	5.17238	0.360304	22.2041
0.161132	1.71482	0.125063	1.5982	0.190509	1.43761	0.140175	1.07797	0.29506	7.16398	0.0969972	3.89386	0.343551	2.46136	0.0935116	2.84026
0.153113	1.58282	0.12822	1.64223	0.198599	1.15013	0.265658	7.39737	0.113686	2.46613	0.106556	4.16729	0.419435	3.98933	0.357881	22.822
0.156314	1.55455	0.121498	1.59308	0.194675	1.09207	0.26207	7.58837	0.120631	2.736	0.101706	4.10938	0.409389	3.62002	0.0947969	2.68509
0.15214	1.5246	0.132941	1.59303	0.187752	1.41678	0.128638	1.14898	0.301428	7.35925	0.098082	3.91957	0.245939	5.53024	0.0854554	2.55873
0.147182	1.51703	0.125635	1.61429	0.187421	1.3369	0.265517	7.29783	0.114361	2.4737	0.202245	4.54155	0.415361	3.67416	0.0935931	2.63269
0.153078	1.49652	0.12143	1.66307	0.194172	1.41936	0.131581	1.14735	0.118489	2.51513	0.0973192	3.8237	0.241668	5.98752	0.347225	22.2401
0.153099	1.53031	0.127625	1.60275	0.184198	1.23801	0.13079	1.16202	0.118211	2.48108	0.0993718	3.86868	0.415681	3.11371	0.0913654	2.77155
0.160795	1.4757	0.120987	1.58915	0.190264	1.4278	0.239606	8.90397	0.293561	7.28688	0.10011	4.07303	0.352753	2.30186	0.35629	22.4967
0.154754	1.49248	0.123722	1.67239	0.171063	1.25926	0.134172	1.1657	0.113162	2.26399	0.101739	3.86252	0.41222	3.67849	0.349748	21.9887
0.150702	1.53498	0.124574	1.58546	0.190119	1.43562	0.257918	6.8926	0.132677	2.42556	0.100983	3.88049	0.354763	2.34112	0.358917	22.9216
0.153883	1.49598	0.125836	1.56935	0.18073	1.08729	0.236566	8.55097	0.120688	2.60685	0.0948915	3.82369	0.344207	3.16943	0.340827	22.7893
0.156753	1.38768	0.126786	1.60258	0.191741	1.10165	0.127484	1.15447	0.124031	2.45915	0.0946049	3.97804	0.41865	3.66661	0.102719	2.55931
0.162408	1.54302	0.133825	1.65776	0.182404	1.46934	0.130202	1.06675	0.117393	2.40298	0.209109	4.61493	0.353779	3.19798	0.0965577	2.62015
0.154354	1.50229	0.119439	1.49767	0.191117	1.3974	0.249223	8.63522	0.125378	1.9358	0.0989406	3.90954	0.344682	2.95935	0.0878124	2.32885
0.152557	1.50555	0.134461	1.6383	0.186746	1.42519	0.264187	7.77029	0.126235	2.39305	0.0850672	3.12005	0.352711	2.27373	0.0982969	2.527
0.152802	1.47973	0.126743	1.62879	0.192085	1.41363	0.131052	1.17213	0.11887	2.52057	0.203711	4.56852	0.423904	3.20132	0.342237	22.1644
0.157424	1.48242	0.122437	1.65963	0.189308	1.40446	0.127451	1.1519	0.304987	6.68599	0.208137	4.57662	0.414142	3.79335	0.0932664	2.6501
0.161014	1.47183	0.130398	1.65314	0.184945	1.15332	0.132793	1.17028	0.124542	2.34126	0.201167	4.66948	0.355468	2.77308	0.104193	2.57978
0.151279	1.49627	0.122845	1.64866	0.191342	1.43017	0.131071	1.10167	0.121733	2.42302	0.0967891	3.22543	0.422246	4.09003	0.10453	2.60288
0.163108	1.50186	0.127739	1.58801	0.180521	1.4516	0.13555	1.19575	0.119187	2.3742	0.0955622	4.02582	0.419126	3.34007	0.31832	9.72503
0.15714	1.50579	0.122417	1.57947	0.183605	1.42503	0.127553	1.11602	0.113873	2.40129	0.200983	4.53658	0.356157	2.36767	0.351619	23.3084
0.15562	1.49734	0.113779	1.60809	0.195069	1.32223	0.130542	1.12903	0.299537	7.21988	0.0965327	3.88722	0.350507	2.82937	0.103164	2.63952
0.161358	1.51331	0.126016	1.66295	0.185321	1.43514	0.133033	1.1895	0.119523	2.25155	0.0951852	3.96582	0.417037	3.23281	0.34088	22.4021
0.147158	1.48355	0.129993	1.63083	0.189135	1.4696	0.131883	1.1929	0.124699	2.30578	0.0970139	3.94182	0.41738	3.3328	0.0923826	2.60182
0.152215	1.57175	0.126248	1.65065	0.191877	1.10163	0.12698	1.14457	0.12713	2.09148	0.199063	4.51475	0.361947	2.51555	0.106402	2.77355
0.147988	1.45392	0.124971	1.61294	0.183838	1.43234	0.25905	8.01093	0.11606	1.52892	0.0970154	3.94323	0.418499	3.25094	0.1012	2.59191
0.154395	1.50243	0.118182	1.63951	0.188174	1.09622	0.231572	8.54487	0.118419	2.394	0.210207	4.62895	0.352149	2.37236	0.325503	21.5056
0.147886	1.70449	0.127249	1.67937	0.192633	1.05687	0.131751	1.07457	0.123411	2.56095	0.114527	4.01814	0.369596	2.1693	0.109171	2.70873
0.147486	1.51363	0.129705	1.64161	0.186423	1.3864	0.11999	1.08161	0.12697	2.53846	0.0955807	3.55237	0.360914	2.54854	0.332046	21.7097
0.161011	1.47482	0.120435	1.52785	0.194765	1.44942	0.124037	1.27148	0.299094	7.19663	0.0968464	4.03593	0.352815	2.20217	0.356949	22.0863
0.155294	1.51548	0.118248	1.32286	0.186738	1.37354	0.132172	1.12099	0.302332	7.09417	0.194714	4.30982	0.415432	3.44611	0.32188	8.72985
0.154218	1.48813	0.130747	1.63115	0.192706	1.49077	0.138217	1.13812	0.115358	2.49665	0.0940169	3.22374	0.351318	2.58063	0.0989765	2.4553
0.151873	1.52944	0.118183	1.62989	0.189675	1.38182	0.258739	7.80668	0.295132	7.14583	0.204937	4.46334	0.359854	2.83704	0.0917342	2.5814
0.154847	1.44892	0.129404	1.63259	0.188133	1.40673	0.12729	1.10956	0.117914	2.60301	0.104908	3.97027	0.353815	2.84428	0.342124	22.6531
0.156359	1.55114	0.12872	1.6207	0.18219	1.42598	0.233348	8.75457	0.124421	2.41707	0.207656	4.62269	0.430854	3.38537	0.350968	21.8011
0.147893	1.49831	0.117838	1.59873	0.184717	1.43007	0.129114	1.20285	0.303409	6.44308	0.109597	4.16701	0.354592	2.53219	0.0941958	2.77325
0.149121	1.51257	0.128746	1.56986	0.187655	1.42128	0.253471	8.64519	0.119856	2.46689	0.205214	5.03099	0.413967	3.66942	0.0991327	2.58585
0.157895	1.43004	0.125195	1.6203	0.177608	1.3247	0.131102	1.13712	0.293	7.14831	0.093861	3.7739	0.361472	2.44956	0.102113	2.6764
0.153569	1.55304	0.121927	1.5824	0.192865	1.39701	0.258884	7.69054	0.120043	2.79698	0.0992571	3.91605	0.428071	3.24033	0.0975733	2.59921
0.156285	1.4916	0.123996	1.45519	0.184774	1.0871	0.129775	1.1429	0.124734	2.44167	0.211763	4.62965	0.415718	3.48226	0.0871519	2.71591
0.14585	1.46862	0.12472	1.63095	0.192101	1.51193	0.26468	7.66573	0.117878	2.6294	0.0934625	3.21346	0.363913	2.36057	0.088058	2.75604
0.155868	1.56328	0.125968	1.6491	0.181175	1.38908	0.123376	1.11569	0.302436	7.21393	0.100806	3.55471	0.412858	3.76542	0.0948406	2.60669
0.154427	1.63665	0.130383	1.63138	0.183462	1.11201	0.123048	1.1466	0.306505	6.48328	0.1035	4.10628	0.351293	2.16425	0.100842	2.67067
0.158183	1.4535	0.128245	1.65168	0.195072	1.2658	0.130354	1.13334	0.124572	1.9709	0.104153	3.98642	0.36111	3.48541	0.100397	2.37197
0.148484	1.47027	0.121032	1.57986	0.183969	1.44669	0.258723	8.30142	0.121476	2.40265	0.100214	3.88144	0.419197	3.5196	0.0820887	2.61102
0.157623	1.5286	0.130793	1.52897	0.182667	1.43094	0.125143	1.15919	0.115286	2.44722	0.208171	4.55549	0.411204	3.62539	0.0967397	2.77475
0.158516	1.54212	0.120229	1.52516	0.187475	1.33548	0.260953	7.70532	0.293974	7.13583	0.0940279	3.88002	0.35586	2.59939	0.354429	22.0643
0.152541	1.42606	0.123987	1.64059	0.184245	1.4287	0.249273	8.48223	0.293939	7.17495	0.100688	4.03809	0.356064	2.12356	0.106703	2.65928
0.152128	1.49555	0.120604	1.54465	0.187886	1.43977	0.264082	7.71626	0.116939	2.75268	0.0986462	3.87388	0.350424	2.78797	0.101184	2.53407
0.155554	1.49461	0.119634	1.59029	0.185551	1.23065	0.128899	1.16104	0.120351	2.52105	0.0927312	3.84621	0.253191	5.13251	0.331425	9.73332
0.155618	1.51845	0.124018	1.62372	0.184129	1.31859	0.239139	8.59331	0.124117	2.3237	0.104255	3.89813	0.419389	3.9853	0.0985568	2.77051
0.153103	1.54474	0.128292	1.62969	0.191032	1.10309	0.124776	1.16553	0.299375	7.03037	0.0952121	3.48251	0.356945	3.34733	0.330236	22.5926
0.157498	1.44612	0.128848	1.6271	0.182411	1.36878	0.247053	8.48839	0.113829	2.502	0.100175	4.04377	0.35455	2.40808	0.0989751	2.61955
0.160991	1.51793	0.123988	1.57426	0.193114	1.38146	0.254432	8.22637	0.125412	2.39416	0.098489	4.0143	0.424157	4.69445	0.106895	2.5294
0.160691	1.60201	0.121176	1.60004	0.184214	1.1144	0.132767	1.11098	0.293823	7.04488	0.0945513	4.13824	0.34932	1.94394	0.0984211	2.61766
0.15098	1.52527	0.12496	1.65215	0.191352	1.20189	0.127835	1.19498	0.300551	7.24809	0.204462	4.55705	0.355352	2.59327	0.3575	22.3849
0.158801	1.53176	0.132069	1.64581	0.198869	1.00808	0.132187	1.14651	0.298815	7.13657	0.0954185	3.76764	0.351062	2.13356	0.0932904	2.57225
0.157409	1.49544	0.125286	1.54537	0.191619	1.37152	0.249258	8.86068	0.112974	2.4423	0.202498	4.6092	0.351523	2.16642	0.103843	3.17384
0.159309	1.4872	0.127702	1.53134	0.187112	1.26717	0.128071	1.16526	0.123115	2.33533	0.0902067	3.84414	0.416043	3.36443	0.0906576	2.51694
0.156168	1.55031	0.132022	1.63186	0.194632	1.36469	0.130149	1.13536	0.123321	2.5552	0.10072	4.00417	0.362764	2.39719	0.102618	2.64425
0.153933	1.50909	0.115826	1.61922	0.190462	1.07098	0.127436	1.16113	0.301074	7.15283	0.101113	3.63772	0.237882	6.64131	0.0972884	2.57795
0.152981	1.47078	0.123138	1.60149	0.191181	1.46557	0.12772	1.14957	0.131099	2.32405	0.10479	4.03385	0.358824	3.16871	0.324616	21.3687
0.154614	1.36059	0.131127	1.61674	0.192702	1.1711	0.130869	1.12212	0.127275	2.40421	0.0969871	3.69292	0.361053	2.52692	0.0915618	2.95515
0.150735	1.50614	0.130672	1.62925	0.183839	1.43394	0.138283	1.14619	0.121419	2.52978	0.193602	4.50931	0.356474	2.3427	0.341511	22.5577
0.153984	1.53882	0.128033	1.6622	0.184743	1.45593	0.133462	1.14905	0.30137	7.17476	0.212258	4.41618	0.352427	2.3082	0.0983876	2.52588
0.157916	1.51904	0.130883	1.57697	0.180297	1.43111	0.257394	8.12105	0.119542	2.44559	0.202587	4.64963	0.413811	4.4648	0.0984763	2.81429
0.156075	1.59362	0.127006	1.46997	0.18859	1.10849	0.12526	1.14363	0.297751	7.13814	0.0980611	3.95948	0.248405	6.01863	0.34219	22.1903
0.14693	1.53765	0.123275	1.62882	0.18076	1.46027	0.263955	8.12363	0.121602	2.39357	0.209166	4.56066	0.416569	3.63312	0.327319	9.42864
0.15198	1.49324	0.125952	1.42933	0.181476	1.42887	0.128311	1.09409	0.305274	7.00047	0.212035	4.73816	0.337329	3.29314	0.338496	21.999
0.153909	1.42861	0.117606	1.64112	0.192546	1.02177	0.257618	8.00046	0.113782	2.07233	0.216841	4.43299	0.413747	3.96402	0.0893348	2.58657
0.154467	1.39978	0.129309	1.55619	0.177411	1.17799	0.123273	1.15597	0.290515	7.07166	0.100249	3.89816	0.42131	3.94554	0.105465	2.66253
0.151945	1.57256	0.122966	1.58907	0.183572	1.37462	0.134723	1.14014	0.299935	7.17666	0.0983352	3.65321	0.339968	2.87183	0.357342	22.3985
0.159054	1.50128	0.120702	1.59098	0.191741	1.49957	0.242317	8.67971	0.12594	2.47209	0.0944418	4.06749	0.354487	2.69151	0.342574	9.72978
0.153947	1.51207	0.128123	1.6039	0.187633	1.36761	0.253407	8.13419	0.122722	2.50749	0.0998417	3.77097	0.351892	2.58381	0.0887387	2.643
0.151185	1.50858	0.121824	1.72386	0.1857	1.21882	0.122122	1.11115	0.307536	6.7877	0.108112	3.89055	0.4212	3.29921	0.0900232	2.49123
0.156114	1.43722	0.128904	1.67547	0.183016	1.07525	0.136422	1.30555	0.109738	2.39379	0.0963099	3.96021	0.357359	2.19461	0.0993085	2.69253
0.161632	1.46853	0.123772	1.57267	0.185361	1.09174	0.134615	1.1575	0.116737	2.47213	0.207019	4.80744	0.419239	3.33521	0.105534	2.08694
0.164174	1.50877	0.123098	1.66696	0.189109	1.10676	0.127372	1.12865	0.299237	7.02317	0.101877	3.89345	0.419617	3.34589	0.0979798	2.42456
0.159905	1.4984	0.121742	1.5501	0.179931	1.46535	0.130317	1.17565	0.116858	2.51769	0.108118	3.54719	0.411614	3.76752	0.0998619	2.59295
0.156701	1.49016	0.124531	1.61769	0.195306	1.09011	0.126407	1.10201	0.116523	3.22476	0.2044	4.60375	0.415603	3.62369	0.1039	3.50525
0.155495	1.4887	0.113182	1.55807	0.194061	1.45603	0.24455	8.71491	0.121253	2.42563	0.0978602	3.93976	0.355833	2.39663	0.0955362	2.62144
0.154138	1.40312	0.125526	1.7383	0.187375	1.43062	0.124345	1.25359	0.284232	7.11499	0.0987305	3.96785	0.349058	2.54975	0.104392	2.61039
0.160254	1.50486	0.127392	1.61514	0.188787	1.39605	0.26632	6.72254	0.289059	7.11322	0.0971165	4.02092	0.359722	2.4471	0.353815	22.0532
0.156019	1.52753	0.128288	1.54366	0.190892	1.15841	0.244856	8.83891	0.306974	7.10899	0.104167	3.94851	0.418083	3.42404	0.334194	22.4936
0.153206	1.51263	0.126009	1.62734	0.17938	1.13635	0.131059	1.69474	0.121191	2.45286	0.0989534	3.64181	0.346502	3.24918	0.0877716	2.63674
0.157937	1.55471	0.120012	1.6485	0.187103	1.32709	0.260698	6.74397	0.117954	2.04858	0.0978961	3.6409	0.420684	4.04308	0.0987234	2.47991
0.153786	1.54782	0.127955	1.45238	0.184022	1.3472	0.122441	1.16829	0.307077	6.77771	0.208621	4.47324	0.35323	2.47679	0.0918755	2.7994
0.147804	1.50841	0.130924	1.61308	0.1875	1.34056	0.258137	6.94133	0.298435	7.09411	0.0958846	3.72778	0.356108	2.15768	0.0998361	2.67559
0.15738	1.52554	0.126286	1.62917	0.189775	1.04052	0.264284	7.77174	0.125451	2.39024	0.0888641	3.12301	0.358499	2.19326	0.105048	2.67391
0.151879	1.47588	0.127379	1.69309	0.184857	1.19166	0.256652	8.69249	0.124179	2.42898	0.102716	3.68899	0.425899	3.29636	0.0926075	2.39894
0.151719	1.48105	0.129861	1.59377	0.188967	1.43293	0.12256	1.07421	0.122487	2.48708	0.101528	3.95738	0.361796	2.38475	0.344606	22.4117
0.155061	1.37049	0.12675	1.4807	0.190745	1.43031	0.136201	1.23035	0.124537	2.25661	0.101971	3.72375	0.360092	2.77872	0.089715	1.8031
0.154897	1.50048	0.125385	1.60779	0.184402	1.37065	0.13347	1.15876	0.120258	3.02642	0.208673	4.6315	0.249944	5.0343	0.0911524	2.6405
0.156254	1.5691	0.123118	1.54206	0.186363	1.41123	0.260226	7.24203	0.118522	2.48455	0.21031	4.11371	0.416778	2.72982	0.324591	9.37257
0.151521	1.48797	0.126219	1.57846	0.19467	1.01363	0.133085	1.29789	0.119	2.28482	0.10229	3.61167	0.35419	2.32892	0.341924	22.4861
0.150847	1.50546	0.122965	1.66994	0.196712	1.35605	0.133382	1.12428	0.120868	2.53413	0.0948727	3.96298	0.411715	3.61293	0.105604	2.34072
0.151729	1.42706	0.12238	1.63518	0.19106	1.0957	0.250863	8.42614	0.292884	7.43095	0.098392	3.97366	0.412673	3.40498	0.105511	2.51637
0.157792	1.55079	0.13423	1.61739	0.193084	0.982526	0.258691	6.77364	0.12523	2.46377	0.103347	4.07023	0.244164	6.27573	0.0986863	2.62377
0.158408	1.39707	0.124045	1.6185	0.193567	1.39807	0.128294	1.04545	0.293812	7.23658	0.099646	4.01103	0.419275	3.91774	0.35884	22.2923
0.158517	1.55904	0.124359	1.55763	0.180345	1.38832	0.132254	1.19496	0.287749	6.90204	0.0989993	3.83655	0.407853	3.2533	0.0971349	2.49586
0.154395	1.56587	0.126588	1.60345	0.179316	1.10246	0.256241	7.68274	0.12601	2.42595	0.0969622	3.82405	0.41868	3.56237	0.0915895	2.60613
0.156071	1.56132	0.122286	1.66304	0.182569	1.44189	0.132684	1.14711	0.122393	2.52595	0.0948903	3.7632	0.419347	3.39578	0.100414	2.25875
0.1597	1.4893	0.13216	1.66264	0.182782	1.17779	0.128871	1.15731	0.120954	2.52823	0.0976217	3.97739	0.415985	3.69123	0.322695	9.24148
0.159323	1.50628	0.121373	1.62893	0.191171	1.43774	0.237619	8.68277	0.115104	2.25783	0.0964283	3.77175	0.342436	3.08136	0.099004	2.48816
0.153072	1.50919	0.122187	1.62734	0.178865	1.37927	0.256644	8.49172	0.303717	7.11649	0.203729	4.45926	0.243593	6.53909	0.343293	22.2794
0.159984	1.48971	0.116303	1.59798	0.173464	1.13366	0.265124	7.33848	0.105388	2.16193	0.210503	4.41757	0.362932	2.10064	0.316918	8.73658
0.157557	1.39585	0.127157	1.51686	0.182356	1.11134	0.239483	8.54397	0.114996	1.9393	0.206865	4.50355	0.355762	2.22816	0.102232	2.66347
0.152787	1.528	0.124002	1.51539	0.183524	1.45406	0.246602	8.59442	0.116035	2.30777	0.104422	4.03571	0.419045	3.24695	0.0915006	3.41994
0.149064	1.45797	0.128563	1.62104	0.198096	1.29452	0.249535	8.63314	0.129418	2.44182	0.205692	4.62353	0.421616	4.21071	0.101716	2.43429
0.154605	1.47575	0.12693	1.64828	0.182487	1.30041	0.243306	8.69985	0.300641	7.29323	0.208641	4.50854	0.35639	2.39209	0.110888	2.70232
0.154387	1.40206	0.132748	1.65069	0.189638	1.18601	0.129485	1.12839	0.120532	2.49803	0.206812	4.51657	0.419453	4.77839	0.102006	2.59708
0.143816	1.44681	0.123444	1.63631	0.1833	1.34252	0.257631	7.73041	0.120515	2.47521	0.105222	4.02473	0.352588	1.98067	0.338861	22.3521
0.148975	1.48536	0.128511	1.64973	0.188337	1.32206	0.129195	1.13461	0.127578	2.47814	0.100549	4.02201	0.361406	2.10674	0.0997324	2.63414
0.158837	1.4107	0.128805	1.70625	0.181134	1.33884	0.261731	7.64132	0.123349	2.38733	0.20978	4.46491	0.409757	3.15652	0.0859592	2.50661
0.138806	1.51261	0.126781	1.63016	0.194005	1.26783	0.124859	1.10796	0.293574	6.89488	0.095626	3.87306	0.245702	5.50434	0.0840749	2.16544
0.145345	1.49232	0.126649	1.57439	0.189687	1.4574	0.137456	1.16315	0.123803	2.50707	0.0994533	3.76806	0.350894	2.66423	0.105362	2.56852
0.155212	1.52641	0.132944	1.62365	0.187855	1.14704	0.252823	7.76223	0.307067	7.08269	0.100203	3.79191	0.252256	4.95018	0.344693	22.3813
0.154016	1.45386	0.122667	1.59983	0.177198	1.39041	0.252357	8.71858	0.118502	2.55061	0.207876	4.52575	0.254975	5.37724	0.107681	2.8848
0.154315	1.50107	0.123693	1.58312	0.181675	1.33203	0.125926	1.11064	0.119955	2.46148	0.094962	3.68356	0.250264	4.99673	0.0946597	2.6093
0.148046	1.51047	0.126677	1.64142	0.18753	1.12677	0.133173	1.14716	0.125325	2.47015	0.100041	3.964	0.423405	3.56341	0.0981553	2.56137
0.156571	1.48388	0.1245	1.53805	0.189995	1.43677	0.131334	1.14254	0.110533	2.54967	0.198601	4.69995	0.421489	4.10245	0.103161	2.40025
0.160983	1.58782	0.125809	1.70523	0.185116	1.48392	0.13428	1.14689	0.118406	2.54041	0.0883959	3.49884	0.361491	2.23365	0.100296	2.65629
0.163869	1.47736	0.122513	1.47005	0.18878	1.20152	0.131757	1.15739	0.298086	7.31565	0.0938707	4.03395	0.240309	5.06682	0.098003	2.70245
0.155401	1.47734	0.123464	1.55153	0.182612	1.41161	0.232599	8.79466	0.307015	6.84011	0.101063	3.82789	0.409121	3.33671	0.322446	21.5253
0.156096	1.42306	0.11777	1.65255	0.195442	1.02624	0.129207	1.12112	0.123898	2.52293	0.206654	4.50332	0.416663	3.42438	0.0997092	2.54932
0.157368	1.50276	0.120422	1.6329	0.176898	1.12935	0.238009	8.65055	0.126889	2.4095	0.0959389	4.05777	0.253749	5.84113	0.094301	2.67854
0.1581	1.47138	0.128233	1.60336	0.173808	1.33396	0.265687	6.72877	0.307063	7.07663	0.09846	3.67853	0.245506	5.63271	0.327465	21.7383
0.15836	1.46241	0.130309	1.64374	0.187896	1.23575	0.132394	1.1469	0.295743	7.16351	0.0955194	3.71836	0.365548	2.83261	0.0980755	2.50693
0.156012	1.54912	0.121501	1.61591	0.189754	1.38098	0.133972	1.17922	0.12024	2.43511	0.0947349	3.52164	0.412178	3.36013	0.109299	2.75057
0.144695	1.44557	0.128868	1.62547	0.184411	1.22485	0.241182	8.48623	0.115167	2.25768	0.0949708	3.95674	0.359136	2.12645	0.321847	8.46409
0.140395	1.54276	0.127476	1.67611	0.195388	1.3633	0.135906	1.14939	0.114346	2.45512	0.1034	3.99543	0.352099	3.35814	0.0954268	2.56081
0.162797	1.50481	0.124639	1.62399	0.192583	1.40838	0.130796	1.13954	0.118054	2.64523	0.0945284	3.67085	0.351102	2.13388	0.317908	22.3435
0.155454	1.48992	0.120528	1.50388	0.191032	1.12374	0.138098	1.12792	0.126155	2.34396	0.209798	4.46791	0.35032	2.02039	0.341764	22.8845
0.150637	1.51577	0.127526	1.6418	0.179206	1.40628	0.256111	8.63198	0.123902	2.19654	0.102219	3.81757	0.250382	4.87351	0.104891	2.58896
0.157633	1.57374	0.130548	1.71789	0.18266	1.47876	0.126789	1.13959	0.1151	2.40708	0.0959314	3.92207	0.35163	1.95231	0.347175	22.1502
0.150729	1.51148	0.120429	1.64666	0.188971	1.40879	0.124603	1.16509	0.1215	2.51444	0.0943163	3.38699	0.415136	3.03579	0.347996	22.1224
0.152604	1.45866	0.124411	1.56596	0.190617	1.47747	0.128714	1.28085	0.12722	2.34783	0.100139	3.814	0.249062	6.28876	0.0995897	2.72263
0.15967	1.51934	0.135889	1.55196	0.187994	1.32808	0.129924	1.13815	0.303179	7.08374	0.100356	3.87643	0.351162	2.35716	0.0795558	2.86023
0.150236	1.49325	0.127089	1.62823	0.192364	1.09353	0.12597	1.15719	0.124085	2.4419	0.203272	4.22957	0.418746	3.92981	0.102185	2.6332
0.14082	1.53803	0.128018	1.59983	0.185063	1.45504	0.137632	1.13278	0.122793	2.5032	0.199533	4.34786	0.244172	6.13056	0.10201	2.43214
0.157973	1.55352	0.120035	1.64831	0.195778	1.46535	0.136805	1.11549	0.121708	2.47913	0.210515	4.64814	0.351097	2.23962	0.0993827	2.77545
0.147634	1.48913	0.122202	1.61619	0.192656	1.4283	0.126818	1.12755	0.118502	2.47364	0.0958386	3.7235	0.413287	2.96593	0.103341	2.69067
0.151834	1.50724	0.131091	1.64554	0.191288	1.40558	0.127717	1.1796	0.29921	7.19555	0.207851	4.90809	0.362881	2.02035	0.342263	21.7874
0.154626	1.43113	0.119799	1.53894	0.178896	1.23585	0.129052	1.10022	0.12201	2.41726	0.204318	4.62919	0.352168	2.27503	0.104276	2.60914
0.159286	1.53283	0.128344	1.61431	0.18667	1.45861	0.133443	1.15271	0.123149	2.26866	0.103867	3.93084	0.358103	2.37074	0.327769	21.4446
0.158637	1.52962	0.128832	1.61836	0.180967	1.2599	0.132058	1.06517	0.125824	2.34694	0.093723	3.77372	0.350602	2.65839	0.351582	22.5688
0.164615	1.44178	0.122184	1.65112	0.194752	1.4115	0.128518	1.13905	0.111963	1.81619	0.0972476	3.74472	0.352226	2.24504	0.33451	21.7085
0.158386	1.40488	0.121914	1.64873	0.190025	1.05717	0.13004	1.14073	0.303644	7.12855	0.0950318	3.74893	0.35762	2.18766	0.0923837	2.60135
0.151806	1.59875	0.12614	1.39638	0.189871	1.44333	0.127491	1.12742	0.113407	2.41507	0.0999927	3.84682	0.418094	3.1935	0.0975128	2.47924
0.158931	1.49894	0.126775	1.54149	0.180263	1.07433	0.134596	1.2156	0.308124	7.25338	0.201624	4.5773	0.343555	3.54918	0.0950325	2.60358
0.151667	1.53185	0.119267	1.62299	0.189635	1.14248	0.126843	1.11429	0.298357	7.4769	0.0911822	3.7943	0.361591	2.53251	0.0995306	2.5841
0.161532	1.55443	0.132528	1.63304	0.189731	1.01394	0.262548	6.99295	0.124778	2.40009	0.203239	4.89031	0.352396	2.31383	0.345206	9.75726
0.155358	1.49355	0.120427	1.64106	0.189636	1.34117	0.24028	8.24745	0.130737	2.415	0.100428	4.05278	0.423061	3.2619	0.34266	22.02
0.151992	1.48247	0.124961	1.63606	0.181742	1.24954	0.260609	7.37694	0.120759	2.50902	0.0937471	3.7286	0.241792	6.01866	0.10062	2.59952
0.15241	1.50727	0.115594	1.65155	0.188483	1.36481	0.127588	1.40487	0.119443	2.43563	0.201667	4.30562	0.408064	3.1445	0.10446	2.83946
0.155061	1.3949	0.130117	1.64558	0.190207	1.04726	0.130258	1.16644	0.303101	7.17345	0.205655	5.14826	0.350679	2.214	0.121133	2.54042
0.156199	1.46166	0.126691	1.62669	0.187531	1.2193	0.13371	1.17101	0.125268	2.49751	0.10093	3.73456	0.347144	2.34308	0.102096	2.52415
0.15468	1.48471	0.123932	1.58933	0.194156	1.34664	0.249757	8.33303	0.113673	2.41041	0.0927117	3.7059	0.240017	6.01611	0.100398	2.72855
0.15531	1.51383	0.127054	1.60892	0.182223	1.40608	0.127938	1.17382	0.126315	3.23898	0.0943108	3.98965	0.357165	2.62414	0.358956	22.1802
0.154297	1.55693	0.134235	1.63494	0.191094	1.43493	0.133172	1.15971	0.296825	7.20527	0.0996998	3.53266	0.352429	2.52884	0.104631	2.66591
0.15377	1.45594	0.129893	1.64801	0.177946	1.24554	0.129633	1.11507	0.124742	2.53682	0.105086	4.17877	0.359505	2.0617	0.330442	9.30372
0.156052	1.41362	0.121426	1.63891	0.173259	1.30218	0.127099	1.13342	0.119284	2.44716	0.0993983	3.7998	0.34166	3.04922	0.34825	9.60018
0.155735	1.48271	0.124727	1.61943	0.191392	1.45551	0.254587	8.13662	0.124956	2.50363	0.0978135	3.81774	0.240168	6.02809	0.369251	23.3066
0.152182	1.46125	0.122293	1.68782	0.18791	1.41304	0.128679	1.14156	0.125193	2.3542	0.0963602	3.88986	0.347002	2.2503	0.101047	2.57945
0.161092	1.57699	0.118819	1.62942	0.176497	1.43747	0.127593	1.17627	0.121567	2.51242	0.21558	4.85391	0.416387	3.21363	0.336967	20.736
0.151434	1.47508	0.132442	1.59702	0.185668	1.02271	0.122188	1.14932	0.121507	2.50771	0.0963312	3.29423	0.355223	2.60591	0.325117	9.87534
0.142089	1.5156	0.122219	1.64972	0.179849	1.04234	0.250991	8.58062	0.123806	2.39622	0.0959976	3.73015	0.426076	3.99675	0.0949355	2.57568
0.146472	1.42538	0.109383	1.61842	0.178928	1.08204	0.129026	1.1183	0.120846	2.29074	0.099924	3.81372	0.353696	2.63654	0.32662	9.40601
0.162794	1.4845	0.129909	1.57355	0.18348	1.45213	0.127786	1.14656	0.126155	2.62108	0.207615	4.47942	0.248247	6.27924	0.350832	22.2256
0.156349	1.50571	0.127264	1.60847	0.176496	1.41377	0.254172	8.42448	0.120549	2.12058	0.0950062	3.7291	0.420266	3.89657	0.104644	2.66234
0.16062	1.50199	0.1172	1.64161	0.183087	1.32587	0.252474	8.74898	0.114272	2.39383	0.101246	4.04296	0.418879	3.60236	0.0853795	2.7053
0.150961	1.47933	0.123137	1.65224	0.189972	1.45527	0.135918	1.09953	0.3031	6.87691	0.208473	4.59392	0.357963	2.35143	0.097775	2.63298
0.159222	1.49335	0.120366	1.65271	0.190981	1.32022	0.132909	1.15482	0.116956	2.19137	0.0949463	4.04183	0.365408	2.99414	0.347951	23.0355
0.15504	1.55875	0.116444	1.638	0.184453	1.10365	0.133867	1.14424	0.125439	2.48253	0.0963879	3.61979	0.415519	3.1518	0.33009	21.4951
0.154386	1.50564	0.116743	1.54461	0.189629	1.29225	0.12435	1.09562	0.300488	7.25116	0.200301	4.5694	0.41833	3.37786	0.341672	21.4261
0.163122	1.41794	0.129776	1.64115	0.186385	1.40721	0.124438	1.21042	0.300919	7.13425	0.212645	4.4437	0.412388	3.30054	0.0885401	2.69178
0.153937	1.57065	0.124717	1.63227	0.194487	0.984157	0.129232	1.12957	0.120451	2.37121	0.0945196	3.71768	0.247574	6.19849	0.348099	22.4624
0.15314	1.53023	0.123895	1.6508	0.187809	1.11776	0.244547	8.77123	0.11768	2.45874	0.203462	4.69249	0.346368	2.32949	0.0956208	2.37275
0.155088	1.54683	0.122777	1.6365	0.184912	1.41876	0.140424	1.17746	0.125813	2.97237	0.101811	3.92336	0.415145	3.51299	0.0959075	2.69541
0.156905	1.52253	0.119835	1.64874	0.191882	1.385	0.122496	1.47655	0.122609	2.5836	0.0913099	3.92036	0.406986	3.76534	0.0956515	2.39353
0.154707	1.47749	0.114365	1.61012	0.186646	1.06996	0.135886	1.17539	0.119398	2.54645	0.105323	3.99588	0.413515	2.91059	0.100871	2.61166
0.1545	1.47552	0.126076	1.71785	0.185334	1.43625	0.248344	8.39307	0.119134	1.85589	0.096652	3.78399	0.357052	2.7573	0.1007	2.69598
0.16186	1.53734	0.127733	1.63154	0.188351	1.4036	0.128468	1.3402	0.297365	7.14217	0.204363	4.49368	0.357129	2.02152	0.1024	2.81499
0.157902	1.45926	0.129855	1.65536	0.193446	1.40406	0.129988	1.10575	0.129545	2.41159	0.0941293	3.71798	0.421685	3.61336	0.0909817	2.60214
0.150463	1.47963	0.116143	1.61718	0.192536	1.38741	0.259604	8.01476	0.3048	7.15552	0.201981	4.84435	0.34987	1.95137	0.0989156	2.53939
0.153888	1.5228	0.12182	1.64359	0.177651	1.37135	0.123438	1.14788	0.127968	2.51889	0.0982635	3.8801	0.236114	5.53075	0.0938894	2.5486
0.146676	1.50971	0.128326	1.70627	0.191739	1.40289	0.251626	8.07946	0.303304	7.3074	0.201674	4.77866	0.240065	5.51216	0.0930212	2.44756
0.15824	1.51779	0.12823	1.63185	0.19026	1.38594	0.233228	8.37507	0.11979	2.46106	0.104632	4.05955	0.360271	2.45232	0.342615	22.2567
0.154511	1.4749	0.12891	1.66467	0.19164	1.51984	0.131693	1.1011	0.12383	2.97299	0.201541	4.66229	0.4118	3.63079	0.102013	2.54323
0.154997	1.49505	0.120892	1.60866	0.182381	1.19451	0.240175	8.76081	0.124981	2.43345	0.0915433	3.91339	0.363374	2.58767	0.333902	22.1275
0.160904	1.49866	0.129538	1.58544	0.19113	1.45695	0.129676	1.13341	0.123957	2.14576	0.0913288	3.60678	0.35537	3.33057	0.374758	22.7082
0.152273	1.49884	0.129854	1.61691	0.177111	1.37845	0.12549	1.17214	0.120601	2.47693	0.203003	4.78764	0.348402	2.53267	0.093421	2.57636
0.155599	1.41782	0.1263	1.62688	0.190256	1.07033	0.129219	1.19265	0.117146	2.53438	0.0996658	3.94564	0.355701	2.3049	0.348613	22.4004
0.150448	1.58164	0.122523	1.57298	0.173912	1.05413	0.254436	6.94959	0.117217	2.26763	0.205055	4.60098	0.35883	2.62701	0.0921958	2.62338
0.159997	1.53014	0.123661	1.57475	0.190148	1.25631	0.133749	1.20821	0.117091	2.46013	0.0994486	4.01469	0.256398	6.15299	0.0979036	2.46139
0.158612	1.52694	0.127427	1.66623	0.173062	1.15781	0.129002	1.18508	0.124737	2.46329	0.0959751	3.67964	0.359104	2.64378	0.0896648	2.50749
0.160168	1.5505	0.126019	1.59957	0.182624	1.10208	0.129305	1.31137	0.122853	2.42778	0.0927891	3.90191	0.360363	2.55115	0.0870201	2.58311
0.151824	1.51411	0.119694	1.56414	0.177786	1.07831	0.260636	7.97244	0.118372	2.68563	0.0969854	3.88209	0.251288	5.13018	0.0948874	2.59419
0.148092	1.48958	0.129489	1.61534	0.184866	1.11347	0.257869	8.49309	0.299594	7.20767	0.100694	3.83602	0.343194	2.42709	0.349866	23.2597
0.158293	1.53889	0.13184	1.5605	0.188906	1.01557	0.124718	1.11503	0.304422	7.29901	0.0993751	3.98607	0.356782	3.34892	0.0961456	2.72003
0.161042	1.49037	0.117873	1.5114	0.195024	1.35391	0.12865	1.12023	0.122594	2.43064	0.107815	4.15589	0.35523	2.28005	0.0991045	2.61532
0.158156	1.47195	0.125912	1.65952	0.192349	1.42071	0.261833	7.61485	0.121143	2.44892	0.204911	4.75569	0.250381	5.83446	0.0992151	2.53684
0.15283	1.4425	0.119768	1.60317	0.190248	1.10887	0.127871	1.13129	0.12012	2.52122	0.102812	4.07959	0.356848	2.59339	0.328057	21.9935
0.153581	1.44767	0.125356	1.64306	0.182911	1.41155	0.244801	8.67903	0.299542	7.26037	0.0960382	4.04675	0.414505	3.4685	0.345044	22.6471
0.154114	1.49625	0.121863	1.64081	0.187648	1.34476	0.131609	1.13335	0.306401	7.00216	0.207123	4.49312	0.360129	2.56256	0.354242	22.3799
0.150293	1.48569	0.127589	1.54283	0.181429	1.44863	0.123118	1.11963	0.296307	7.21614	0.0980177	3.64147	0.24184	5.82905	0.113802	2.56742
0.162122	1.38882	0.127226	1.50718	0.194424	1.06636	0.255173	8.25952	0.301987	6.99405	0.100472	3.70764	0.24401	6.53195	0.101937	2.81363
0.15464	1.49391	0.11894	1.59147	0.176286	1.19047	0.252713	8.40264	0.301321	7.13025	0.111724	3.50043	0.355301	2.75954	0.102045	2.47283
0.156588	1.50232	0.119221	1.5775	0.182315	1.39713	0.130436	1.18875	0.121946	2.26216	0.0996352	3.9919	0.358406	2.25893	0.0965391	2.7308
0.150303	1.52401	0.120507	1.64263	0.186667	1.45535	0.260659	7.77538	0.112359	2.4062	0.203627	4.59982	0.36369	2.34059	0.101103	2.52992
0.143538	1.52979	0.123383	1.63163	0.196306	1.05559	0.130851	1.14906	0.123729	2.12182	0.20349	4.65211	0.414363	3.24716	0.369347	22.7732
0.153077	1.51503	0.128244	1.58011	0.187346	1.19107	0.249149	8.64711	0.121154	2.52417	0.0973027	3.83743	0.252114	5.11373	0.0971616	2.66767
0.157944	1.47009	0.127232	1.60006	0.177089	1.20104	0.129339	1.18158	0.119322	2.41356	0.103329	3.80494	0.426959	3.41772	0.0989868	2.63599
0.159598	1.5002	0.112625	1.62822	0.189342	1.28614	0.129977	1.18029	0.124489	2.52971	0.20197	4.50882	0.232066	5.49713	0.0930118	2.54866
0.157897	1.57411	0.12755	1.61374	0.195281	1.2923	0.130201	1.13028	0.126507	2.57801	0.0985588	3.64351	0.346865	2.5095	0.0985426	2.6509
0.151402	1.52606	0.125192	1.606	0.187884	1.06661	0.125926	1.18215	0.299471	7.20836	0.093208	3.59757	0.419009	3.40673	0.0900228	2.49313
0.155146	1.53346	0.12868	1.62123	0.194408	1.45964	0.130665	1.14726	0.122857	2.63955	0.202136	4.63949	0.409818	3.19296	0.101214	3.17913
0.141494	1.495	0.128577	1.64925	0.190101	1.29043	0.123148	1.09597	0.116152	2.54962	0.0982489	3.95107	0.353635	2.18641	0.34272	9.79665
0.156798	1.49623	0.121842	1.66751	0.193982	1.41338	0.125925	1.15331	0.122239	2.44361	0.0967642	3.88974	0.419099	3.19837	0.103125	2.53748
0.161341	1.48763	0.125637	1.66517	0.184595	1.1502	0.127954	1.09687	0.118559	2.43848	0.0974342	4.00464	0.417534	4.88387	0.0858455	2.75805
0.163384	1.5097	0.12723	1.51634	0.19038	1.49435	0.233228	8.69997	0.117774	2.38447	0.0972146	4.05268	0.348928	2.89724	0.321751	8.72508
0.153763	1.49718	0.122772	1.63205	0.191484	1.07575	0.243266	8.49185	0.296294	6.95894	0.103014	3.86995	0.361421	2.49164	0.102781	2.56941
0.153765	1.47812	0.123676	1.60082	0.199463	1.09113	0.135106	1.14854	0.119985	2.28682	0.21003	4.65762	0.411704	3.16512	0.35133	22.1401
0.15268	1.50542	0.121645	1.66416	0.191222	1.41587	0.122585	1.12584	0.122554	2.45912	0.0986528	3.79648	0.417185	3.60344	0.105611	2.69304
0.15168	1.45395	0.119495	1.64487	0.195416	1.3831	0.263146	6.86663	0.120945	2.19798	0.0970811	3.96178	0.352756	2.06797	0.34956	22.8981
0.156069	1.50727	0.127746	1.62764	0.196598	1.08981	0.239481	8.56825	0.299864	7.19985	0.0932527	3.05157	0.34538	2.50427	0.353221	22.2811
0.156691	1.48037	0.115677	1.56419	0.179049	1.44291	0.128677	1.2	0.120551	2.53347	0.0930982	3.98608	0.353429	2.514	0.0992637	2.72078
0.1529	1.59885	0.133985	1.6101	0.192083	1.33338	0.134334	1.15518	0.304044	7.18773	0.204507	4.57104	0.235802	5.76945	0.101872	2.5373
0.15373	1.48601	0.120667	1.66685	0.192065	1.42669	0.13513	1.12034	0.121828	2.4427	0.207582	4.55767	0.246343	5.40963	0.327719	9.27347
0.154053	1.48293	0.123986	1.62794	0.178021	1.20095	0.257703	8.31077	0.125563	2.53982	0.0925112	3.922	0.257469	5.03436	0.0981198	2.43735
0.16133	1.48136	0.120557	1.62677	0.191792	1.07911	0.125076	1.16647	0.119965	2.44048	0.208919	4.70106	0.414614	3.46354	0.358493	22.5665
0.158006	1.5079	0.128135	1.65017	0.184131	1.41249	0.268299	6.82994	0.112935	2.2826	0.199068	4.25735	0.356645	2.48908	0.096178	2.34995
0.159931	1.48365	0.114776	1.48943	0.198719	1.07994	0.128297	1.14179	0.122553	2.49545	0.0966619	3.97417	0.349283	2.85732	0.327417	20.8639
0.154532	1.48719	0.134651	1.62724	0.184761	1.17741	0.127937	1.16709	0.124743	2.4758	0.101125	4.03158	0.415876	3.1519	0.32998	21.7665
0.158409	1.51335	0.122579	1.60836	0.192193	1.40949	0.249638	8.73895	0.112877	2.38652	0.0997197	3.72704	0.252039	5.52098	0.102336	2.66042
0.152267	1.48336	0.129125	1.66751	0.189457	1.11134	0.247727	8.57864	0.119452	2.44741	0.205326	4.77409	0.429219	3.52425	0.108005	2.7036
0.143459	1.49884	0.123356	1.62478	0.183407	1.45214	0.137262	1.13446	0.123608	2.50702	0.0994598	3.9962	0.352665	1.85669	0.330841	9.86289
0.153465	1.48081	0.1341	1.59673	0.193748	1.41783	0.26003	7.71477	0.124348	2.52955	0.0993737	3.52069	0.416922	3.59988	0.0967137	2.62503
0.15672	1.60293	0.122313	1.70638	0.191224	1.1129	0.135154	1.42018	0.116617	2.47947	0.0985665	3.92921	0.237352	6.02679	0.357855	22.5005
0.154034	1.48702	0.123409	1.61566	0.1938	1.36066	0.124205	1.12012	0.116809	2.35306	0.107821	3.83716	0.355178	2.56245	0.108704	3.23459
0.153406	1.53039	0.128977	1.70693	0.189637	1.00047	0.126123	1.10825	0.116052	2.47087	0.0965441	2.98705	0.415071	3.35345	0.0975225	2.65455
0.143599	1.51911	0.125636	1.58801	0.18005	1.40312	0.253438	8.00997	0.120959	2.4753	0.0905473	3.92194	0.360868	2.35467	0.345378	9.17396
0.158716	1.55368	0.125006	1.6887	0.193715	1.37634	0.253401	8.20626	0.120212	2.4598	0.0978573	3.797	0.351186	2.51668	0.0889436	2.55726
0.143373	1.45584	0.131044	1.66825	0.192887	1.33967	0.250269	8.70627	0.122315	2.32477	0.090051	3.75912	0.346923	2.29323	0.101976	2.61034
0.152148	1.4957	0.12062	1.59686	0.18154	1.19529	0.131469	1.13706	0.281819	6.87723	0.0979398	3.44598	0.350987	2.32053	0.331773	9.79597
0.152911	1.49147	0.124994	1.59667	0.19194	1.42724	0.133488	1.10505	0.120894	2.84163	0.205297	4.45565	0.350837	2.38702	0.0959381	2.51921
0.150553	1.51403	0.125876	1.55629	0.179588	1.25878	0.128332	1.01173	0.288437	7.05107	0.208613	4.63242	0.354723	2.437	0.101471	2.65056
0.159584	1.58887	0.119517	1.51309	0.191634	1.40406	0.259897	7.87256	0.122975	2.59868	0.0952373	3.78661	0.356565	3.29921	0.0989295	2.72418
0.149677	1.51577	0.120366	1.64403	0.178662	1.46811	0.121864	1.16097	0.117993	2.37664	0.0891576	3.33458	0.227872	5.95424	0.094665	2.64701
0.150911	1.50777	0.120471	1.63302	0.18338	1.2924	0.134099	1.26378	0.122673	2.44937	0.0986501	3.85026	0.425413	3.18733	0.109432	2.75248
0.154111	1.49902	0.125343	1.63323	0.184323	1.42736	0.240984	8.84687	0.121927	2.48446	0.0979181	3.83625	0.341173	2.07199	0.106247	2.75108
0.151831	1.50917	0.118884	1.60674	0.195707	1.42941	0.245905	8.54985	0.116843	2.51716	0.205257	4.56917	0.249835	5.53118	0.0977149	2.63199
0.15086	1.48421	0.125637	1.50762	0.184863	1.44951	0.130008	1.15502	0.116296	2.40253	0.101096	3.7761	0.359914	2.63414	0.329118	21.039
0.152668	1.51429	0.125553	1.59797	0.188482	1.08856	0.13278	1.12254	0.1256	2.32802	0.0977139	4.08218	0.355518	2.25185	0.0976094	2.75136
0.141732	1.53605	0.123765	1.64611	0.196706	1.37325	0.129844	1.18207	0.122627	2.50277	0.104615	3.92062	0.356722	2.22332	0.105318	2.7686
0.157666	1.52297	0.126476	1.54721	0.187179	1.32445	0.130446	1.08985	0.120201	2.44235	0.0942884	3.46825	0.420088	3.64821	0.360631	22.2373
0.154507	1.51828	0.124638	1.58647	0.193691	1.26536	0.228804	8.87059	0.114785	2.23869	0.101638	4.01488	0.409545	3.2268	0.0992773	2.69431
0.158034	1.49302	0.124796	1.61511	0.198833	1.05971	0.253129	8.22818	0.295305	7.24045	0.0973238	3.81901	0.361424	2.49327	0.332767	21.3347
0.151567	1.5515	0.126364	1.60687	0.188963	1.45098	0.131882	1.16334	0.11867	2.33203	0.0866513	3.82226	0.35233	1.83085	0.0989023	2.48038
0.157743	1.49899	0.124694	1.55952	0.176249	1.14053	0.242582	8.65534	0.120741	2.38081	0.092497	3.72342	0.363905	2.42994	0.109769	2.43769
0.149937	1.51948	0.119983	1.60221	0.182217	1.3839	0.134586	1.14122	0.120787	2.44079	0.0945562	4.0423	0.419907	3.29027	0.0944106	2.52273
0.159742	1.51708	0.123967	1.59778	0.177869	1.36405	0.247497	8.54303	0.114629	2.58266	0.0990296	3.82578	0.415216	3.26066	0.0936571	2.75673
0.157639	1.57149	0.12583	1.59454	0.184974	1.21496	0.263369	7.84239	0.126216	1.68338	0.0981741	3.99363	0.360811	2.06775	0.338952	9.8471
0.156313	1.54742	0.131999	1.6608	0.188957	1.41323	0.257109	8.40754	0.304476	7.19326	0.20371	4.59713	0.421481	3.44021	0.0995331	2.72235
0.149668	1.53742	0.124908	1.6935	0.192163	1.38388	0.127495	1.14368	0.296272	7.17378	0.20931	4.64783	0.406495	3.3725	0.0985711	2.64591
0.155669	1.49468	0.126854	1.62606	0.183212	1.01883	0.268626	6.60118	0.292875	6.96702	0.101748	3.89771	0.413788	3.36103	0.0912021	2.42787
0.162096	1.50683	0.128897	1.57302	0.189348	1.03945	0.259456	8.46537	0.303799	7.35604	0.0950468	3.33462	0.356019	2.40568	0.343671	23.1906
0.156487	1.51005	0.120016	1.61096	0.172688	1.09329	0.248456	8.7287	0.118978	2.35446	0.097018	3.50416	0.419404	3.58565	0.0986527	2.62299
0.150507	1.48769	0.130614	1.57075	0.191357	1.37984	0.260913	8.04825	0.114254	2.3481	0.100984	4.01852	0.353901	2.18945	0.0959171	2.55412
0.152854	1.48921	0.123124	1.62784	0.189604	1.39738	0.120457	1.14092	0.119635	2.47084	0.197229	4.44294	0.245621	5.90697	0.369353	22.794
0.155087	1.5533	0.129287	1.62785	0.185525	1.07845	0.262154	7.30026	0.118287	2.47434	0.100044	3.98675	0.420223	3.69981	0.325104	22.1214
0.150972	1.56225	0.128602	1.59527	0.190727	1.36641	0.12881	1.12527	0.291345	7.1117	0.0970733	3.97569	0.422412	3.45421	0.330259	9.32344
0.153653	1.5157	0.120255	1.61696	0.193628	1.03484	0.125847	1.13294	0.309279	6.85572	0.0929546	3.77884	0.242507	5.60453	0.0984176	2.69958
0.14854	1.41013	0.122777	1.63007	0.196173	1.41739	0.127062	1.15363	0.12636	2.3667	0.0979364	3.47779	0.347672	2.30192	0.332023	9.64287
0.155202	1.4003	0.119459	1.64129	0.177585	1.07512	0.129771	1.19034	0.111608	2.38	0.10059	3.69539	0.427086	2.89229	0.336768	22.1357
0.144326	1.39221	0.1294	1.66731	0.193611	1.13733	0.261645	7.32845	0.30953	6.7224	0.207844	4.70194	0.422545	3.50971	0.0939341	2.57101
0.15796	1.52372	0.129849	1.62297	0.195929	1.18708	0.230463	8.58651	0.120526	2.62636	0.205537	4.57804	0.237903	5.37689	0.0973589	2.50896
0.156967	1.55826	0.125135	1.58391	0.189047	1.40599	0.251182	8.73481	0.121321	2.20651	0.0979062	3.27885	0.242485	5.67521	0.109073	2.82293
0.157569	1.52399	0.126852	1.60731	0.175462	1.11672	0.252743	7.89733	0.299728	7.26876	0.107254	3.90534	0.230633	5.6104	0.0998661	2.24926
0.142939	1.49671	0.130103	1.63552	0.185281	1.05519	0.128983	1.1545	0.118542	2.07196	0.0963464	3.08737	0.363885	2.44339	0.103672	3.00382
0.158107	1.4365	0.119792	1.68634	0.175718	1.10283	0.124431	1.12971	0.123847	2.44036	0.103643	3.73908	0.360453	2.03018	0.0916163	2.70628
0.150649	1.5014	0.126557	1.65649	0.181032	1.07202	0.250928	8.71851	0.300326	7.15561	0.091614	3.21612	0.362969	2.14118	0.101041	2.62526
0.15317	1.57192	0.127938	1.65102	0.184134	1.28591	0.128499	1.09479	0.124087	2.37134	0.101876	4.00996	0.410629	3.19459	0.0982416	2.53251
0.162334	1.51196	0.128144	1.56309	0.182179	1.43585	0.133746	1.13358	0.119261	2.50883	0.200371	4.36111	0.361649	2.09793	0.0838283	2.86091
0.153932	1.54516	0.128913	1.66586	0.184367	1.20471	0.238494	8.76434	0.116886	2.7454	0.0963341	3.79856	0.34564	2.49131	0.328101	9.64392
0.162722	1.46994	0.127384	1.60847	0.187389	1.43453	0.126614	1.12464	0.295447	7.13334	0.102294	3.67037	0.355831	2.34149	0.0959001	2.37825
0.155345	1.57324	0.12415	1.65768	0.189322	1.41988	0.124511	1.12907	0.122995	3.22625	0.199752	4.5921	0.414595	3.49373	0.0937317	2.55864
0.156594	1.59282	0.131833	1.58606	0.188194	1.42764	0.129719	1.19166	0.285705	7.16226	0.102198	3.98165	0.355163	2.22079	0.089909	2.70541
0.155762	1.61803	0.130474	1.59487	0.191955	1.07519	0.254899	8.34825	0.117665	2.40071	0.103644	4.11577	0.426818	3.83012	0.0960395	2.52083
0.147592	1.37214	0.122447	1.6062	0.178631	1.13937	0.133199	1.15452	0.298368	7.11875	0.107828	4.03749	0.41631	4.18482	0.102206	2.39917
0.158361	1.51591	0.124586	1.61644	0.196175	1.05824	0.131059	1.1463	0.123634	2.49578	0.100663	3.63824	0.249201	6.36508	0.0953313	2.59309
0.153805	1.5549	0.125317	1.56136	0.187337	1.27854	0.129146	1.10492	0.113916	2.46342	0.0904719	3.74365	0.41301	3.31856	0.0819244	2.66316
0.152302	1.49352	0.127005	1.61112	0.191262	1.39089	0.135638	1.12809	0.116677	2.53151	0.195663	4.55161	0.351721	2.47529	0.335338	21.1164
0.156954	1.50379	0.126673	1.60899	0.189652	1.44636	0.1209	1.13409	0.122847	2.47099	0.205218	4.60636	0.418763	4.33745	0.0917316	2.62292
0.159862	1.5157	0.132924	1.61988	0.180137	1.40535	0.241867	8.89	0.129236	2.45053	0.203218	4.62875	0.356567	2.34094	0.342873	23.0099
0.159514	1.56391	0.125843	1.63508	0.182321	1.43268	0.13244	1.1502	0.306712	7.08434	0.0993943	3.84851	0.344899	2.98527	0.334011	9.51095
0.14875	1.55626	0.129456	1.60281	0.179783	1.43311	0.121303	1.14026	0.119615	2.61172	0.102405	4.15693	0.416953	3.70086	0.0992369	2.68699
0.157265	1.49442	0.125806	1.59146	0.189096	1.41432	0.251928	8.5801	0.306158	7.08404	0.20238	4.96848	0.34569	2.00596	0.0968975	2.57498
0.150692	1.51288	0.119805	1.58478	0.185879	1.35507	0.136179	1.16903	0.303657	7.02844	0.097017	3.85625	0.428094	4.73066	0.0909976	2.60626
0.156647	1.49493	0.12429	1.62109	0.172579	1.49171	0.254935	8.48123	0.118087	2.24896	0.0899829	3.70911	0.352944	2.98453	0.0899	2.52591
0.155206	1.50695	0.119286	1.5831	0.192797	1.35811	0.120205	1.18022	0.11575	2.41677	0.0986965	4.00727	0.353301	2.38989	0.107206	2.70763
0.153531	1.51497	0.125017	1.45155	0.191451	1.19478	0.126542	1.13542	0.113269	2.46423	0.102507	3.93803	0.410777	3.34187	0.324863	9.59689
0.158354	1.4845	0.123611	1.5909	0.189036	1.34165	0.23576	8.11435	0.293409	7.24084	0.0941858	3.56915	0.354464	2.14958	0.0967681	2.5663
0.144344	1.50278	0.130423	1.51918	0.193608	1.44295	0.126946	1.06458	0.295422	7.12972	0.0951927	3.90254	0.244578	6.37854	0.10309	2.66136
0.148944	1.50437	0.127994	1.61269	0.190748	1.04288	0.131733	1.19741	0.290168	7.0762	0.101328	3.82173	0.357533	2.37266	0.0930048	2.69902
0.153061	1.47855	0.116276	1.56296	0.192126	1.44575	0.253234	8.72796	0.11424	1.82748	0.0990972	4.03335	0.351969	2.3614	0.100703	2.5879
0.149094	1.48567	0.111787	1.67492	0.181494	1.3766	0.129393	1.18138	0.124113	2.38236	0.200031	4.71631	0.350871	2.98273	0.096523	2.62296
0.1532	1.47955	0.12887	1.68797	0.191647	1.03332	0.127603	1.15986	0.11685	2.56169	0.200936	4.75764	0.354259	2.2293	0.344148	22.0528
0.157198	1.46349	0.132242	1.56004	0.194044	1.42579	0.120445	1.13437	0.302935	7.00974	0.0954064	3.76148	0.232396	5.83412	0.377743	22.2652
0.154188	1.53022	0.128295	1.5363	0.188262	1.06216	0.236613	8.7515	0.300397	7.22556	0.0936358	3.80297	0.348002	2.1153	0.0924558	2.6049
0.142946	1.48427	0.122894	1.60092	0.194851	1.01896	0.137815	1.12936	0.306799	7.0668	0.214055	4.61967	0.354238	2.33656	0.326481	9.68674
0.163651	1.51973	0.127982	1.64493	0.179286	1.4219	0.258778	8.62188	0.123689	2.43864	0.104585	3.66254	0.251192	5.45084	0.105374	2.82185
0.150883	1.43276	0.127799	1.63304	0.190892	1.10512	0.130351	1.15051	0.124322	2.37414	0.205233	4.63059	0.357116	3.01564	0.0999673	2.78324
0.157295	1.49323	0.121824	1.61255	0.190746	1.09102	0.25426	8.39227	0.120028	2.51473	0.20432	4.49078	0.360265	2.04212	0.100103	2.64025
0.160444	1.50117	0.120583	1.57791	0.185007	1.44724	0.126503	1.14441	0.121684	2.38046	0.103505	3.66255	0.353093	2.31337	0.348786	23.3854
0.145684	1.48685	0.12338	1.63831	0.187831	1.38095	0.131283	1.14736	0.120746	2.45283	0.0895419	3.81143	0.416488	3.37531	0.325945	22.2752
0.157442	1.68129	0.120076	1.58735	0.173306	1.4118	0.134183	1.16656	0.12426	2.45371	0.087257	3.60068	0.421477	3.74585	0.345737	10.1511
0.157969	1.48236	0.120954	1.62609	0.180435	1.28173	0.252746	8.59095	0.11965	2.36801	0.100468	4.01661	0.417534	3.50784	0.328985	21.6129
0.14971	1.47563	0.122802	1.54271	0.192782	1.44319	0.13868	1.62661	0.300056	7.2566	0.100876	3.77	0.422831	3.41792	0.338165	9.84019
0.147309	1.46468	0.132466	1.6232	0.194492	1.14641	0.135133	1.17454	0.120918	2.48113	0.0990711	4.06461	0.349668	2.52462	0.10905	2.6353
0.161116	1.50919	0.127476	1.69881	0.187559	1.41362	0.128673	1.17102	0.12199	2.53929	0.100257	3.90915	0.34885	2.44012	0.335231	21.7685
0.150861	1.52985	0.116388	1.64455	0.189879	1.39332	0.26977	6.84193	0.121633	2.7362	0.0950764	3.70479	0.354945	2.38181	0.343017	23.0759
0.158634	1.49923	0.131706	1.60679	0.19211	1.43744	0.135426	1.16333	0.108326	1.4374	0.0960885	3.82474	0.357903	2.64462	0.10288	3.53484
0.150566	1.50555	0.126169	1.62777	0.182214	1.18545	0.134017	1.07156	0.299983	7.22626	0.208197	4.48477	0.420745	4.59565	0.0938882	2.61155
0.155481	1.51117	0.126393	1.48667	0.188896	1.31438	0.13076	1.20056	0.126433	2.58997	0.0974336	4.03597	0.358273	3.53734	0.352866	22.2758
0.152403	1.45409	0.129427	1.63832	0.18548	1.41117	0.131549	1.15572	0.129976	2.34652	0.0941384	3.6795	0.412441	3.50611	0.361607	22.9472
0.151128	1.48716	0.131894	1.57194	0.181427	1.39557	0.261037	8.08802	0.120876	2.42172	0.0938486	3.54784	0.34689	2.74016	0.350511	22.7484
0.153511	1.34952	0.125989	1.77074	0.182714	1.17042	0.133339	1.1458	0.305382	7.01829	0.0873863	3.67402	0.40459	3.20477	0.0942512	2.63394
0.148539	1.48752	0.119812	1.6164	0.185636	1.45379	0.127353	1.18771	0.112408	2.24137	0.095598	3.77688	0.359221	2.58622	0.0952484	2.58197
0.158	1.44802	0.123241	1.54518	0.186068	1.11703	0.13451	1.20519	0.296085	7.07311	0.0947069	3.63536	0.359712	2.47854	0.0964056	2.66115
0.146465	1.53925	0.119578	1.6384	0.177248	1.39268	0.127411	1.10156	0.122901	2.52283	0.103796	4.0254	0.355962	3.24873	0.10067	2.15318
0.157771	1.54478	0.132695	1.63694	0.190433	1.49124	0.23787	8.64048	0.121586	2.44153	0.0904933	2.97029	0.422329	3.56466	0.0935866	2.47705
0.15765	1.5229	0.121637	1.57576	0.188579	1.02134	0.134443	1.18466	0.291235	7.07146	0.205134	4.64623	0.410478	3.25959	0.0875208	2.74806
0.151737	1.52862	0.122526	1.69944	0.19578	1.05245	0.119715	1.15335	0.126823	2.49114	0.101528	3.79156	0.350974	2.53492	0.331522	21.6741
0.161705	1.58177	0.130608	1.64185	0.18321	1.44945	0.258179	7.70596	0.119319	2.41356	0.10271	3.96386	0.355775	2.45864	0.353947	22.4902
0.15778	1.50832	0.126333	1.7067	0.190469	1.0211	0.136727	1.11124	0.119019	2.53808	0.0934599	3.34698	0.418428	3.30505	0.352889	22.9413
0.155167	1.47536	0.121418	1.58022	0.176312	1.3622	0.128266	1.13685	0.290831	6.91485	0.0971909	4.07715	0.234079	5.50637	0.0957081	3.57584
0.147151	1.4476	0.121325	1.64452	0.183824	1.40546	0.135907	1.21802	0.120293	2.47555	0.105352	3.99364	0.235955	5.87485	0.325869	9.91437
0.157201	1.49951	0.125115	1.63599	0.182311	1.41864	0.131709	1.15565	0.118857	2.51484	0.107927	3.64994	0.360706	2.9931	0.0966608	2.58784
0.158485	1.51951	0.119704	1.65837	0.193167	1.07929	0.126755	1.26234	0.122557	2.50928	0.0991835	3.70869	0.415063	3.15291	0.32216	9.51285
0.156652	1.50207	0.120508	1.60254	0.178523	1.18204	0.259122	7.74021	0.306928	6.86523	0.0976367	3.94791	0.420781	3.33126	0.094818	2.70039
0.155694	1.51012	0.128763	1.7116	0.179692	1.33728	0.120522	1.16888	0.123463	2.54865	0.203147	4.65548	0.356475	2.15212	0.322607	8.96701
0.156003	1.4785	0.128861	1.57518	0.196061	1.0839	0.243862	9.05609	0.110586	1.63803	0.0979102	3.78874	0.352907	2.31331	0.0878477	2.77068
0.156504	1.4838	0.12476	1.61729	0.186126	1.46526	0.250503	8.77263	0.127734	3.12571	0.0873947	3.92651	0.351591	2.63286	0.0939934	2.70356
0.15944	1.55877	0.132325	1.67944	0.191471	1.41404	0.24483	8.5764	0.120221	2.58503	0.212282	4.32757	0.429534	3.21653	0.091704	2.36968
0.157753	1.51094	0.128453	1.64911	0.189299	1.44068	0.123686	1.14812	0.112303	1.57416	0.0952866	3.95439	0.345052	2.55106	0.1095	2.61341
0.157639	1.48248	0.128495	1.59854	0.19293	1.36695	0.267124	6.90963	0.120012	2.51789	0.206703	4.39365	0.248257	4.83235	0.0722399	2.53254
0.154612	1.52681	0.122366	1.65713	0.193114	1.04955	0.128133	1.11571	0.298563	7.06466	0.104696	3.98434	0.254819	5.33998	0.336705	22.0406
0.147719	1.52001	0.1285	1.54994	0.185911	1.12271	0.131243	1.11161	0.300304	7.3111	0.101669	3.99071	0.41821	3.31807	0.333976	22.0482
0.158344	1.54206	0.12832	1.68268	0.181287	1.12925	0.248735	8.87206	0.123005	2.47959	0.103868	3.93599	0.332986	2.78317	0.102108	2.73429
0.152977	1.55934	0.128144	1.61159	0.19535	1.26597	0.126663	1.16285	0.304399	6.93181	0.203918	4.5492	0.409378	3.18918	0.0890512	2.52243
0.162154	1.4157	0.121525	1.68543	0.186352	1.10029	0.258786	8.28538	0.299617	7.12115	0.0968437	3.80733	0.347644	2.34917	0.0927097	2.64336
0.158509	1.56234	0.129889	1.66848	0.18265	1.35685	0.131942	1.12743	0.298041	7.0237	0.0936935	3.33106	0.361283	2.59298	0.0906544	2.35221
0.14961	1.5395	0.121999	1.65065	0.186893	1.28894	0.257518	7.5547	0.30308	7.22806	0.0912698	2.77593	0.24998	6.16812	0.102021	2.51726
0.16056	1.4675	0.119167	1.59528	0.191508	1.36186	0.11991	1.17143	0.122163	2.39873	0.10187	3.78171	0.333643	2.87109	0.369851	21.7416
0.153917	1.45002	0.125856	1.5568	0.181368	1.36995	0.132857	1.12907	0.123895	2.52721	0.0951215	3.51097	0.249391	5.14274	0.0901717	2.71282
0.14626	1.48926	0.121529	1.61228	0.192456	1.26832	0.254025	8.71812	0.11963	2.44958	0.0990861	3.83191	0.413223	4.2496	0.347263	22.4864
0.158169	1.51404	0.127754	1.58266	0.192105	1.34784	0.133742	1.12733	0.11203	2.25967	0.0957785	3.80693	0.248868	6.39595	0.35577	23.3002
0.160722	1.59108	0.121363	1.61966	0.190694	1.40472	0.266873	7.46718	0.115125	2.49134	0.0982834	3.9122	0.41879	3.68442	0.102613	2.67571
0.152069	1.48595	0.127107	1.65629	0.187474	1.07941	0.137238	1.18176	0.300802	6.57403	0.20975	4.34067	0.417056	3.3226	0.0990821	2.59036
0.157849	1.49884	0.130848	1.65094	0.194265	1.21638	0.130091	1.14624	0.113868	2.36233	0.0989288	4.05912	0.354168	2.28565	0.344152	9.59236
0.156974	1.47856	0.120272	1.63091	0.185622	1.41927	0.128813	1.14437	0.296575	7.09421	0.0975859	3.51361	0.236254	6.32567	0.103827	2.75566
0.159333	1.49376	0.134049	1.60373	0.195936	1.07161	0.129999	1.1111	0.11592	2.43034	0.104216	3.98117	0.353204	2.32451	0.348537	8.75854
0.147019	1.57731	0.122884	1.61501	0.177429	1.14684	0.125353	1.13441	0.296465	7.32033	0.200671	4.69943	0.340781	2.27796	0.0811403	2.55749
0.161329	1.53939	0.115727	1.61951	0.181552	1.50073	0.236796	8.59026	0.301833	7.04405	0.100196	3.9327	0.361267	2.43272	0.0967505	2.53912
0.148837	1.49284	0.127463	1.62259	0.1853	1.39683	0.122929	1.4052	0.305495	7.24475	0.0955406	3.47129	0.36359	3.5688	0.0944062	2.70095
0.160924	1.45598	0.123708	1.52492	0.180581	1.47117	0.120327	1.19402	0.300863	7.04834	0.0903163	3.70624	0.248002	4.88502	0.104653	2.63634
0.158587	1.44457	0.121334	1.62491	0.176839	1.43586	0.126336	1.15884	0.290862	7.07205	0.198708	4.62437	0.424053	3.21827	0.0985543	2.59342
0.158107	1.41242	0.126828	1.60991	0.191993	1.08664	0.254429	8.30658	0.118368	2.32645	0.213504	4.57524	0.416994	3.37301	0.340643	22.6555
0.155548	1.47233	0.126468	1.60572	0.188868	1.12717	0.129481	1.08909	0.298774	7.1878	0.206835	4.54588	0.414252	4.55437	0.0842038	2.71624
0.1613	1.47779	0.118614	1.57882	0.191579	1.45133	0.127167	1.08427	0.125231	2.30985	0.0925922	3.72317	0.418657	3.6889	0.112482	1.97958
0.158546	1.64032	0.124793	1.56257	0.181467	1.10726	0.25401	7.48933	0.112351	2.38986	0.20539	4.70511	0.359583	2.20818	0.100489	2.38404
0.148455	1.45028	0.127394	1.62037	0.189314	1.38773	0.126072	1.11921	0.124729	2.50391	0.0993289	4.06414	0.415572	3.33426	0.105535	2.60144
0.149717	1.39966	0.127021	1.62287	0.191239	1.05159	0.248045	8.47885	0.126725	2.44924	0.0986643	3.6816	0.353934	2.5681	0.1064	2.51786
0.159512	1.53588	0.120593	1.61627	0.186369	1.14942	0.135443	1.1323	0.114817	2.62629	0.106896	4.0206	0.343334	2.08871	0.340486	9.81001
0.157163	1.49748	0.12721	1.59303	0.190162	1.45614	0.125519	1.11213	0.30559	6.8623	0.0998468	3.99297	0.355563	2.30862	0.107978	2.39139
0.160326	1.5475	0.122603	1.68201	0.182871	1.06902	0.25676	8.31678	0.120758	2.47209	0.197293	4.3607	0.358916	2.70025	0.089989	2.61672
0.159975	1.56818	0.125512	1.58114	0.186418	1.12981	0.236712	8.43767	0.106019	1.76878	0.0973224	3.9997	0.35333	2.39009	0.367599	22.416
0.149248	1.48011	0.126581	1.62976	0.188725	1.33309	0.130877	1.12831	0.130632	2.52796	0.0927767	3.95037	0.355349	3.53496	0.336504	9.50384
0.157429	1.56297	0.126878	1.66412	0.180762	1.33096	0.131662	1.14888	0.114861	2.43992	0.10554	3.97257	0.359691	2.43156	0.0868363	2.807
0.157448	1.53039	0.126979	1.67807	0.195775	1.44891	0.251363	8.79694	0.29833	7.23977	0.206951	4.52621	0.250556	5.37053	0.0891357	2.77096
0.158299	1.42438	0.127735	1.46761	0.182477	1.16539	0.129207	1.15026	0.114292	2.1076	0.0992523	3.81264	0.364601	2.81364	0.0911768	2.76844
0.151192	1.5023	0.124421	1.63019	0.187548	1.07212	0.127197	1.09796	0.303591	7.11023	0.199921	4.50918	0.412104	4.72257	0.333724	9.68781
0.165439	1.53161	0.13082	1.64882	0.185853	1.09496	0.249634	8.16322	0.114316	2.41105	0.0986929	3.84363	0.403853	3.37631	0.340537	9.04304
0.153467	1.52603	0.12493	1.58535	0.172979	1.27784	0.260151	7.10713	0.305843	6.83429	0.0999104	3.94254	0.415275	3.77838	0.103034	2.6357
0.145115	1.53157	0.124153	1.58034	0.186952	1.12176	0.263203	7.7513	0.114873	2.39606	0.200556	4.65134	0.343676	2.94648	0.100723	2.65342
0.157029	1.49275	0.120835	1.67264	0.18242	1.12456	0.132672	1.14033	0.124419	2.46489	0.204162	4.6258	0.415521	3.69974	0.357379	22.6755
0.144033	1.41608	0.124961	1.62188	0.180429	0.98097	0.121314	1.12829	0.117555	2.29232	0.10082	3.94652	0.368129	2.48145	0.347486	22.3486
0.150759	1.49845	0.122857	1.60442	0.182054	1.08811	0.257741	7.38636	0.312506	6.86493	0.101554	3.98505	0.358619	2.61148	0.344935	22.5705
0.154442	1.44547	0.124187	1.6269	0.191681	1.46723	0.137004	1.12603	0.118439	2.44952	0.0979065	3.75408	0.415892	3.25831	0.100975	2.5379
0.162979	1.50749	0.119759	1.64239	0.191239	1.38535	0.135878	1.77565	0.117089	2.45224	0.096945	3.90361	0.353777	2.38358	0.335066	21.684
0.150296	1.60012	0.120551	1.58723	0.193094	1.43015	0.134013	1.12642	0.125203	2.41925	0.0939492	3.7728	0.417443	3.18542	0.0890368	2.86737
0.163688	1.42565	0.123027	1.70808	0.190395	1.43498	0.130856	1.13551	0.301975	6.96364	0.098466	3.79215	0.415589	3.66777	0.345167	22.2238
0.14865	1.44926	0.128723	1.67723	0.182111	1.42426	0.120981	1.16471	0.120331	2.47533	0.100838	3.79138	0.357501	2.60841	0.0920867	2.60902
0.152293	1.58142	0.128805	1.63741	0.195158	1.47272	0.124255	1.16251	0.121729	2.44492	0.0953553	3.90547	0.420142	4.03515	0.34067	22.103
0.150349	1.55745	0.123448	1.62103	0.199113	1.13389	0.132642	1.2097	0.114274	1.57496	0.111621	4.15488	0.364162	2.38352	0.339604	22.2818
0.155829	1.40641	0.123262	1.5922	0.187266	1.31561	0.12782	1.14702	0.119384	2.51409	0.099991	3.71755	0.4254	2.97696	0.0928296	2.54739
0.160315	1.45634	0.120972	1.6648	0.190084	1.12802	0.128548	1.13836	0.295907	7.26898	0.0989162	3.91132	0.368879	2.41797	0.103721	2.67321
0.151862	1.52135	0.121084	1.63279	0.192046	1.44214	0.257988	7.90746	0.125763	3.07352	0.196407	4.54917	0.350659	3.1239	0.324408	10.0268
0.148284	1.48582	0.120952	1.66591	0.187929	1.0552	0.12364	1.15726	0.120451	2.48442	0.0973583	3.70458	0.349497	2.51351	0.094015	2.65644
0.158725	1.31038	0.131101	1.63683	0.187203	1.48754	0.129774	1.14655	0.124652	2.19748	0.204357	4.57515	0.357366	2.25834	0.0997035	2.60192
0.161761	1.51717	0.124857	1.56864	0.191933	1.4427	0.133044	1.10272	0.125891	2.08156	0.0998846	3.94733	0.338727	2.63713	0.340464	10.0774
0.156917	1.53542	0.118485	1.53275	0.186884	1.17381	0.265162	7.56602	0.122403	2.44803	0.0999624	3.89088	0.342118	2.86601	0.101769	2.59951
0.15655	1.4953	0.120518	1.65798	0.184601	1.45781	0.135077	1.16712	0.31077	6.67817	0.0954519	3.80592	0.352057	2.33171	0.350197	22.4259
0.155602	1.51399	0.119377	1.6483	0.182828	1.62939	0.127306	1.11145	0.127959	2.48759	0.100406	3.86956	0.353622	2.22606	0.0877058	2.34775
0.145828	1.46458	0.122447	1.64543	0.191285	1.22549	0.129079	1.13008	0.117788	2.49655	0.103362	4.06259	0.420843	3.48983	0.339466	21.6508
0.148535	1.50669	0.117688	1.60998	0.196228	1.04111	0.23198	8.18637	0.304911	7.13216	0.21135	4.57679	0.354511	2.59309	0.35451	21.9222
0.161048	1.53195	0.125465	1.63036	0.18932	1.43057	0.133584	1.11764	0.117819	2.43414	0.20244	4.64167	0.416219	3.58131	0.0927581	2.66516
0.153434	1.47652	0.121885	1.70317	0.180382	1.54965	0.13446	1.15557	0.112965	2.50462	0.0917402	3.87509	0.364457	2.32544	0.0954485	2.5236
0.157763	1.55166	0.123797	1.69378	0.188816	1.35109	0.131847	1.1495	0.12395	2.34165	0.102337	4.05169	0.246355	5.24885	0.101975	2.61287
0.155711	1.44926	0.126527	1.79922	0.196365	1.35583	0.248042	8.71459	0.122434	2.37409	0.0967989	3.67797	0.357863	2.69637	0.0944851	2.63329
0.149987	1.58469	0.129353	1.73268	0.196363	1.09684	0.129442	1.15039	0.283933	6.90971	0.0950684	3.51452	0.41063	3.91091	0.0953203	2.48861
0.157629	1.46544	0.124504	1.58204	0.183229	1.29341	0.128092	1.10429	0.117023	2.46928	0.204671	4.49109	0.352912	3.02751	0.345814	21.5806
0.155637	1.5589	0.118181	1.64944	0.191961	1.03439	0.260057	7.65617	0.307877	7.04661	0.109309	4.12541	0.425356	3.59991	0.101176	2.40418
0.154112	1.48491	0.12198	1.59755	0.191202	1.38073	0.250804	8.78186	0.118923	2.46585	0.103033	4.01533	0.422466	3.14691	0.0828853	2.58627
0.154593	1.50476	0.126232	1.56609	0.188139	1.42282	0.128283	1.1261	0.12519	2.444	0.102657	4.11972	0.416306	3.34477	0.351689	21.7367
0.150394	1.52742	0.126955	1.62637	0.198995	1.02321	0.255825	8.33352	0.299934	7.13956	0.100336	3.57047	0.364279	2.37178	0.103287	2.71086
0.160198	1.46175	0.129381	1.6081	0.187819	1.40779	0.12388	1.14461	0.119298	2.53486	0.0967149	3.91259	0.418923	3.52772	0.344076	22.0164
0.157885	1.4813	0.124696	1.59201	0.189468	1.01951	0.129008	1.19538	0.117581	2.37577	0.104744	4.01161	0.350709	2.63073	0.0954384	2.35206
0.148523	1.48249	0.122304	1.6183	0.188593	1.4758	0.257022	7.63922	0.127012	2.33754	0.10088	3.94343	0.351462	3.36207	0.0988614	2.69181
0.153169	1.45092	0.126299	1.73946	0.191445	1.51836	0.135823	1.12827	0.120547	2.32706	0.0938212	3.9974	0.366176	2.35613	0.365621	22.6006
0.150282	1.49782	0.125447	1.64847	0.189332	1.15762	0.242217	8.50135	0.301063	6.92115	0.204709	4.86612	0.352623	2.50994	0.106265	2.62798
0.151741	1.49593	0.126828	1.64153	0.185941	1.124	0.136655	1.1534	0.302501	6.91728	0.202045	4.75722	0.35461	2.56949	0.332679	9.73497
0.155808	1.52909	0.135507	1.66046	0.189611	1.41797	0.256389	7.82971	0.118809	2.23127	0.208303	4.39069	0.342383	2.1535	0.335582	9.26144
0.15562	1.53207	0.131641	1.57469	0.193641	1.18354	0.242536	8.59515	0.295772	7.05941	0.0991797	3.84509	0.413367	3.08087	0.106042	2.59371
0.160975	1.53232	0.129432	1.60202	0.184009	1.33244	0.134486	1.14349	0.125558	1.81846	0.203497	4.58875	0.356055	2.63583	0.0995085	2.5666
0.15062	1.4909	0.12465	1.61341	0.181465	1.32889	0.132212	1.18584	0.123369	1.86783	0.0978141	3.82275	0.357312	3.16599	0.101924	2.62048
0.150979	1.53304	0.120785	1.67497	0.197305	1.05145	0.128718	1.1207	0.111828	2.47415	0.104167	4.14052	0.414207	3.45678	0.0983238	2.66172
0.161926	1.5808	0.130896	1.561	0.189492	1.44038	0.125677	1.13006	0.122884	2.51853	0.201744	4.29946	0.236994	5.91949	0.102217	2.63447
0.164074	1.4208	0.124523	1.67921	0.18258	1.10123	0.123235	1.16763	0.128955	1.85248	0.0998111	3.87987	0.353422	2.41404	0.100935	2.60792
0.162325	1.57726	0.130385	1.63769	0.187068	1.30114	0.24122	8.67738	0.121567	2.5118	0.0959352	3.80063	0.347647	2.51834	0.102701	2.64884
0.152618	1.48868	0.124994	1.61273	0.189981	1.06526	0.237079	8.66051	0.120632	2.39632	0.0927748	3.89587	0.421355	3.35272	0.102278	2.4228
0.159076	1.48395	0.127199	1.69004	0.195959	1.0841	0.126774	1.42454	0.302748	7.25015	0.0948882	4.01459	0.346215	2.43682	0.0903438	2.09489
0.159821	1.51247	0.128154	1.66416	0.196582	1.09871	0.265888	6.45699	0.11612	2.1381	0.101995	3.90469	0.240381	6.17792	0.103374	2.73952
0.156771	1.57007	0.122116	1.66056	0.190374	1.20638	0.234248	8.7511	0.114795	2.49842	0.205124	5.01627	0.408819	4.55688	0.0986381	2.61983
0.144861	1.5045	0.132546	1.60629	0.190465	1.04143	0.135318	1.16037	0.123046	2.35324	0.107241	3.97867	0.357907	2.47375	0.355514	22.3486
0.158155	1.54605	0.1216	1.58635	0.184337	1.05971	0.131122	1.1271	0.114646	2.40276	0.20375	4.67508	0.421608	3.88165	0.0973812	2.61884
0.151649	1.47964	0.123029	1.60224	0.191952	1.39511	0.130895	1.22929	0.124706	2.50341	0.0973938	3.9495	0.352966	2.16904	0.105642	2.58521
0.153877	1.5489	0.12048	1.61705	0.186704	1.47918	0.128952	1.18517	0.123581	2.49063	0.209832	4.74593	0.360235	2.17516	0.0985759	2.74056
0.159489	1.54927	0.126582	1.63197	0.183258	1.23033	0.237752	8.47129	0.118428	2.42175	0.0909359	3.62872	0.351626	2.39871	0.330991	21.2766
0.154338	1.495	0.129527	1.73339	0.191915	1.37953	0.12557	1.15416	0.30371	6.96109	0.100907	4.04677	0.416292	3.24169	0.081024	2.41941
0.156251	1.60128	0.121012	1.5303	0.18147	1.22212	0.126421	1.18195	0.302745	7.12563	0.101232	3.74175	0.361227	2.34774	0.0914358	2.47676
0.156971	1.49367	0.127428	1.61448	0.186728	1.41502	0.12987	1.1265	0.128494	2.35435	0.2056	4.73113	0.415009	3.50289	0.0966383	2.54571
0.159898	1.76939	0.12283	1.63069	0.184459	1.08736	0.236894	8.52667	0.134217	2.24785	0.209075	4.60977	0.414304	3.31731	0.332176	21.8697
0.150742	1.51762	0.120655	1.57562	0.181945	1.42749	0.133124	1.1996	0.296838	7.18707	0.200528	4.42449	0.36561	2.05648	0.329548	10.2555
0.152232	1.48987	0.12232	1.64062	0.187334	1.46346	0.240437	8.3393	0.121073	2.6043	0.0951546	3.70583	0.353902	1.85507	0.0834661	2.62193
0.152089	1.49713	0.122184	1.56872	0.185954	1.45402	0.131238	1.16903	0.117693	2.46444	0.103257	4.03855	0.363834	1.94408	0.0837864	2.67461
0.153024	1.58585	0.126698	1.56981	0.18983	1.41209	0.130267	1.17904	0.122802	2.47502	0.103233	4.0888	0.421356	4.4497	0.345712	22.103
0.156192	1.58929	0.117126	1.60071	0.179657	1.14495	0.121267	1.71201	0.122047	2.37132	0.0917825	3.6972	0.422872	3.05412	0.0963856	2.52927
0.15137	1.52423	0.124613	1.56554	0.193858	1.29069	0.130077	1.13163	0.301239	6.94274	0.0982943	3.56315	0.41634	3.19194	0.0973655	2.78158
0.15111	1.49657	0.120552	1.58893	0.195538	0.988011	0.122503	1.10096	0.122037	2.42711	0.0970562	3.2138	0.352076	2.46744	0.342236	22.4717
