# Supplementary material for: Nanopore analysis of salvianolic acids in herbal medicines
Source: Nat Commun. 2024 Mar 5;15:1970. doi: 10.1038/s41467-024-45543-1 (PMC10915175; doi:10.1038/s41467-024-45543-1)
Supplement: Supplementary file 9 — Source Data [file 41467_2024_45543_MOESM9_ESM.zip › source data/Source Data Fig. 4.xlsx]

## Sheet: Fig_4_c
injection
ΔI/Io	SD	Predicted Label
0.0923061	2.64944	SalB
0.0997002	2.544	SalB
0.324667	21.0209	SalB
0.0960689	2.53806	SalB
0.0993723	2.72346	SalB
0.100519	2.63149	SalB
0.105462	2.79679	SalB
0.102339	2.73378	SalB
0.329966	21.3921	SalB
0.10044	2.60806	SalB
0.0937321	1.76964	SalB
0.104481	2.67945	SalB
0.341623	21.9563	SalB
0.0892536	2.27784	SalB
0.319801	9.21611	SalB
0.103274	2.42991	SalB
0.106219	2.7011	SalB
0.107772	2.78655	SalB
0.337379	9.42737	SalB
0.105674	2.60759	SalB
0.0982309	2.773	SalB
0.331041	9.51083	SalB
0.105277	2.63164	SalB
0.102131	2.81698	SalB
0.105019	2.58073	SalB
0.340806	21.9885	SalB
0.342157	22.1639	SalB
0.124756	2.38894	RA
0.11852	3.24519	RA
0.0929834	3.61705	LSA
0.335452	9.78467	SalB
0.350599	21.881	SalB
0.127114	2.39847	RA
0.105904	2.82138	SalB
0.102759	2.50191	SalB
0.10084	2.68921	SalB
0.10067	2.62329	SalB
0.350859	22.2291	SalB
0.10554	3.84796	LSA
0.103743	2.6721	SalB
0.0998854	2.70977	SalB
0.102719	2.68259	SalB
0.0996279	2.48596	SalB
0.300901	6.93078	RA
0.0858757	2.87936	SalB
0.103251	2.61118	SalB
0.346568	22.112	SalB
0.32988	21.2312	SalB
0.0930973	2.49359	SalB
0.0942728	2.50329	SalB
0.107376	3.09189	SalB
0.0994372	4.59639	LSA
0.0997299	2.22845	SalB
0.102134	2.58789	SalB
0.32768	9.26562	SalB
0.104476	2.52045	SalB
0.0965619	2.11068	SalB
0.105984	2.73919	SalB
0.100507	2.33812	SalB
0.0953152	2.09664	SalB
0.343757	21.8524	SalB
0.100502	2.34961	SalB
0.333159	21.836	SalB
0.103454	2.66244	SalB
0.101218	2.72642	SalB
0.340717	22.7832	SalB
0.105214	2.77805	SalB
0.0994168	2.7012	SalB
0.101827	2.36948	SalB
0.338477	9.5412	SalB
0.108615	2.63184	SalB
0.350515	21.5225	SalB
0.10478	2.60136	SalB
0.105299	2.61847	SalB
0.352868	22.3764	SalB
0.119388	2.0705	RA
0.0993117	2.45499	SalB
0.351892	21.5122	SalB
0.362146	22.3542	SalB
0.350691	21.8474	SalB
0.103117	2.52882	SalB
0.104712	2.76988	SalB
0.334928	21.4569	SalB
0.339335	9.54994	SalB
0.34605	9.67544	SalB
0.0948152	3.15093	LSA
0.105317	2.65151	SalB
0.102783	2.7264	SalB
0.329357	20.972	SalB
0.102356	2.35659	SalB
0.300365	6.8089	RA
0.103674	2.67376	SalB
0.108367	3.00245	SalB
0.0991832	2.57267	SalB
0.0983129	2.65647	SalB
0.348743	22.0284	SalB
0.102786	2.54799	SalB
0.097083	2.41418	SalB
0.348471	21.8227	SalB
0.0977374	2.63901	SalB
0.345656	9.46769	SalB
0.106535	2.7233	SalB
0.0976246	3.75499	LSA
0.325114	21.3348	SalB
0.103248	2.69337	SalB
0.108331	2.65513	SalB
0.13189	1.66902	PCA
0.100863	2.35937	SalB
0.348357	21.8099	SalB
0.340449	21.7646	SalB
0.103677	2.53269	SalB
0.101769	2.53698	SalB
0.333363	9.53273	SalB
0.328264	9.5178	SalB
0.326963	21.8513	SalB
0.0974382	2.50632	SalB
0.103971	2.57705	SalB
0.106591	2.56572	SalB
0.099443	2.62237	SalB
0.32326	20.7516	SalB
0.100824	2.43126	SalB
0.105786	2.40076	SalB
0.119227	2.36435	RA
0.103979	2.78564	SalB
0.323165	9.70257	SalB
0.349356	22.2444	SalB
0.34965	21.3471	SalB
0.0951799	2.55597	SalB
0.0911107	2.63313	SalB
0.102336	2.5584	SalB
0.0961782	2.67858	SalB
0.105601	2.71855	SalB
0.0995751	2.64997	SalB
0.126744	1.7195	PCA
0.340263	9.53848	SalB
0.337275	21.9368	SalB
0.0942991	2.49629	SalB
0.347811	21.6575	SalB
0.100481	2.64158	SalB
0.107228	2.65334	SalB
0.0936312	2.59335	SalB
0.0995183	2.52113	SalB
0.355882	22.2388	SalB
0.1036	2.60967	SalB
0.0947949	2.3798	SalB
0.331643	9.41554	SalB
0.0953302	1.99674	SalB
0.100208	2.63228	SalB
0.35447	22.4013	SalB
0.0951143	2.8535	SalB
0.0968857	2.24113	SalB
0.0986774	2.53624	SalB
0.0957355	2.62039	SalB
0.123382	2.40162	RA
0.0959084	1.96442	SalB
0.105858	2.63975	SalB
0.100917	3.39518	LSA
0.100574	2.7094	SalB
0.102225	2.42155	SalB
0.0983195	2.61953	SalB
0.100733	2.56031	SalB
0.0950927	2.41967	SalB
0.093353	1.73922	SalB
0.0976146	2.66435	SalB
0.100553	2.62941	SalB
0.343156	22.0688	SalB
0.0965729	4.00033	LSA
0.127682	2.33343	RA
0.128563	2.39953	RA
0.0990421	2.44183	SalB
0.348802	22.3491	SalB
0.0993393	1.9194	SalB
0.335388	9.69092	SalB
0.0912804	2.25882	SalB
0.108982	2.6622	SalB
0.328667	21.7119	SalB
0.333859	21.3378	SalB
0.0962715	2.64615	SalB
0.340852	9.74609	SalB
0.128179	2.42816	RA
0.336429	21.8768	SalB
0.0958113	2.54254	SalB
0.3389	22.3679	SalB
0.111149	3.7523	LSA
0.0968839	2.22491	SalB
0.102363	2.73055	SalB
0.298018	6.98607	RA
0.102565	2.65876	SalB
0.128673	2.38149	RA
0.369158	22.5763	SalB
0.101845	2.87793	SalB
0.10465	2.53231	SalB
0.321912	21.0616	SalB
0.104863	2.55957	SalB
0.341567	9.57443	SalB
0.101482	2.70969	SalB
0.107827	2.65429	SalB
0.105742	2.58292	SalB
0.0991715	2.58454	SalB
0.101405	2.37192	SalB
0.125353	2.3101	RA
0.102188	2.58935	SalB
0.109727	2.73093	SalB
0.104244	2.68833	SalB
0.111376	2.7053	SalB
0.35281	21.0693	SalB
0.0972649	2.611	SalB
0.346922	22.0309	SalB
0.0934329	2.28717	SalB
0.345855	22.2142	SalB
0.13969	1.22151	SAA
0.10362	2.60899	SalB
0.0951172	2.55361	SalB
0.10108	2.57498	SalB
0.100409	2.58687	SalB
0.100959	2.53678	SalB
0.0887775	2.39653	SalB
0.125836	2.36849	RA
0.338898	21.0728	SalB
0.103935	2.73435	SalB
0.0994943	2.51427	SalB
0.100823	2.6855	SalB
0.320763	8.98442	SalB
0.095085	2.74162	SalB
0.1052	2.68262	SalB
0.0966324	2.4955	SalB
0.0996344	2.74214	SalB
0.334706	22.3804	SalB
0.101682	2.66323	SalB
0.0914544	2.48887	SalB
0.103416	2.62811	SalB
0.100554	2.57004	SalB
0.335043	21.5839	SalB
0.105442	2.39888	SalB
0.344882	21.7911	SalB
0.10278	4.52976	LSA
0.327134	9.65001	SalB
0.101627	2.67378	SalB
0.345944	21.8053	SalB
0.331939	9.61095	SalB
0.0887286	3.22673	LSA
0.333147	9.43984	SalB
0.123883	2.38913	RA
0.0986328	2.35063	SalB
0.104784	2.62782	SalB
0.104014	2.74242	SalB
0.1283	2.43104	RA
0.0992161	2.7027	SalB
0.102016	2.8048	SalB
0.0929726	2.62398	SalB
0.100244	2.63157	SalB
0.101249	2.59823	SalB
0.342219	22.2252	SalB
0.0973378	2.47634	SalB
0.100942	2.69752	SalB
0.0968318	3.47612	LSA
0.107918	2.8111	SalB
0.0979361	2.67351	SalB
0.12876	2.40888	RA
0.102603	2.65054	SalB
0.102555	2.78583	SalB
0.0955886	2.25836	SalB
0.102393	2.69707	SalB
0.112389	1.61007	PCA
0.103572	2.56947	SalB
0.340562	21.9792	SalB
0.343101	22.5067	SalB
0.109215	2.25894	RA
0.10028	2.66503	SalB
0.10651	3.0654	SalB
0.106194	2.5137	SalB
0.103389	2.71598	SalB
0.329258	20.7535	SalB
0.105584	2.72023	SalB
0.102787	3.03575	SalB
0.0806686	1.96272	SalB
0.12938	1.79334	PCA
0.0943213	2.15054	SalB
0.100533	2.61246	SalB
0.31972	20.4459	SalB
0.342833	21.9596	SalB
0.302403	6.92271	RA
0.0926255	2.59762	SalB
0.124587	2.32057	RA
0.342708	8.9904	SalB
0.0996909	2.77913	SalB
0.0991671	2.41998	SalB
0.0921229	2.61916	SalB
0.356548	23.3563	SalB
0.0958893	2.02523	SalB
0.0967961	2.48736	SalB
0.340258	22.5378	SalB
0.0962276	2.34681	SalB
0.320887	9.41902	SalB
0.333107	9.59061	SalB
0.103001	2.49247	SalB
0.33907	22.7203	SalB
0.100788	2.63612	SalB
0.0996018	2.61809	SalB
0.0979015	2.64503	SalB
0.0964366	2.64157	SalB
0.104564	2.67768	SalB
0.0918067	2.43453	SalB
0.119962	2.26081	RA
0.345702	22.8445	SalB
0.332515	9.59842	SalB
0.0913426	2.34267	SalB
0.119937	2.15163	RA
0.100092	2.65315	SalB
0.101158	2.63945	SalB
0.103255	2.69033	SalB
0.100307	2.64048	SalB
0.0942152	2.68859	SalB
0.0938079	1.68905	SalB
0.334814	21.925	SalB
0.334429	9.75171	SalB
0.0995476	2.78797	SalB
0.101319	2.6841	SalB
0.0953111	2.53972	SalB
0.0952116	2.5056	SalB
0.337739	9.59545	SalB
0.0932475	2.52392	SalB
0.104476	2.52573	SalB
0.0940647	2.27599	SalB
0.0985586	2.61813	SalB
0.0914923	2.49639	SalB
0.334443	22.0869	SalB
0.102746	2.7164	SalB
0.101168	2.59577	SalB
0.326806	21.3878	SalB
0.0986664	2.58914	SalB
0.102657	2.60838	SalB
0.330926	9.78127	SalB
0.103669	2.67834	SalB
0.345278	21.4533	SalB
0.100186	2.75539	SalB
0.0963144	2.15705	SalB
0.0999591	2.65856	SalB
0.334928	21.6866	SalB
0.100673	2.47128	SalB
0.123422	2.07363	RA
0.0944145	2.33797	SalB
0.12553	2.36875	RA
0.103428	2.56188	SalB
0.102315	2.69436	SalB
0.35262	22.9094	SalB
0.0905268	2.6019	SalB
0.302345	6.63023	RA
0.0998927	2.50647	SalB
0.29834	7.00162	RA
0.341633	22.0467	SalB
0.343943	21.2117	SalB
0.0963487	2.5143	SalB
0.0932593	2.53201	SalB
0.103236	2.807	SalB
0.352781	21.3333	SalB
0.098085	2.56458	SalB
0.104011	2.65247	SalB
0.0973644	2.36811	SalB
0.10222	2.81823	SalB
0.333308	21.8568	SalB
0.0953867	3.80313	LSA
0.103766	2.67388	SalB
0.100478	2.57677	SalB
0.101161	2.58128	SalB
0.0995226	2.55892	SalB
0.100664	2.65603	SalB
0.0928677	2.67404	SalB
0.12425	2.35289	RA
0.0915143	2.5055	SalB
0.100565	2.56029	SalB
0.126851	2.38012	RA
0.324506	9.798	SalB
0.119086	1.92158	RA
0.104812	2.6853	SalB
0.327557	21.3427	SalB
0.0980076	2.6845	SalB
0.102918	2.71549	SalB
0.102595	2.55742	SalB
0.336208	9.61065	SalB
0.0996294	2.59516	SalB
0.110308	2.67625	SalB
0.106807	2.68813	SalB
0.104895	2.66807	SalB
0.105908	2.64978	SalB
0.0892703	2.27067	SalB
0.108582	2.68059	SalB
0.337172	9.51425	SalB
0.106176	2.6013	SalB
0.335827	9.6433	SalB
0.102766	2.49232	SalB
0.332842	9.61872	SalB
0.11784	2.39305	RA
0.0954928	2.55576	SalB
0.11046	2.76315	SalB
0.331559	21.4277	SalB
0.323448	20.6756	SalB
0.138488	1.26447	SAA
0.0990821	2.49495	SalB
0.107652	2.46952	SalB
0.337696	9.53544	SalB
0.341221	22.2054	SalB
0.0972192	2.73001	SalB
0.101541	2.5796	SalB
0.345154	22.1282	SalB
0.35567	22.1394	SalB
0.351753	22.6036	SalB
0.0955085	2.59376	SalB
0.316803	9.31378	SalB
0.358077	21.767	SalB
0.102028	3.70514	LSA
0.102192	2.59789	SalB
0.099382	2.69826	SalB
0.0993122	2.42096	SalB
0.0965669	2.23922	SalB
0.0968877	2.64945	SalB
0.352964	22.231	SalB
0.10186	2.16304	SalB
0.330947	22.1202	SalB
0.109568	2.73796	SalB
0.131773	2.38297	RA
0.333721	9.634	SalB
0.339349	22.2335	SalB
0.0851335	2.28303	SalB
0.312281	20.5467	SalB
0.10916	2.70105	SalB
0.0948531	1.99134	SalB
0.0990624	2.42899	SalB
0.100443	2.81765	SalB
0.0991589	2.61105	SalB
0.115675	2.51506	RA
0.355051	22.7088	SalB
0.0970339	3.59495	LSA
0.104464	2.75613	SalB
0.101393	2.84435	SalB
0.100991	2.76292	SalB
0.097279	2.51109	SalB
0.104843	3.37231	SalB
0.336734	10.237	SalB
0.103003	2.45178	SalB
0.103949	2.82685	SalB
0.102968	2.72231	SalB
0.105793	2.78113	SalB
0.32298	9.32917	SalB
0.345278	22.0506	SalB
0.0995015	2.82558	SalB
0.345827	23.1554	SalB
0.101792	2.81729	SalB
0.111905	3.81493	LSA
0.106914	2.86439	SalB
0.338462	21.7178	SalB
0.331632	22.0619	SalB
0.0935779	2.60716	SalB
0.104	2.93429	SalB
0.328217	10.1466	SalB
0.108096	2.98987	SalB
0.102008	2.79273	SalB
0.335656	9.69306	SalB
0.109161	2.78409	SalB
0.0967169	2.90554	SalB
0.104789	2.67177	SalB
0.0989898	2.91974	SalB
0.326692	9.35662	SalB
0.304601	6.68059	RA
0.0964338	2.86787	SalB
0.106372	2.80218	SalB
0.339962	9.93962	SalB
0.0939963	2.13225	SalB
0.101487	2.28475	SalB
0.100727	2.40532	SalB
0.108606	3.01296	SalB
0.103496	2.71624	SalB
0.105314	2.68271	SalB
0.123977	2.45379	RA
0.0973397	2.74487	SalB
0.0995246	2.77898	SalB
0.106485	2.71578	SalB
0.102991	2.86094	SalB
0.10251	2.55919	SalB
0.101266	2.89502	SalB
0.299223	6.47572	RA
0.336164	21.29	SalB
0.336198	22.163	SalB
0.102681	2.43753	SalB
0.102874	2.74853	SalB
0.334006	9.73126	SalB
0.1089	2.79311	SalB
0.100201	2.53348	SalB
0.102943	2.49423	SalB
0.108162	2.8386	SalB
0.105205	2.71816	SalB
0.344264	9.58942	SalB
0.317848	20.7014	SalB
0.094194	2.62233	SalB
0.100439	2.81539	SalB
0.106299	2.82207	SalB
0.356458	22.2676	SalB
0.0979134	2.54151	SalB
0.100769	2.69874	SalB
0.101069	2.7231	SalB
0.0995387	2.84889	SalB
0.0983357	2.65563	SalB
0.103051	2.80139	SalB
0.0997488	2.73184	SalB
0.132318	2.43195	RA
0.0986339	2.66611	SalB
0.0974684	2.43735	SalB
0.131092	2.25073	RA
0.101787	2.70803	SalB
0.332021	9.6378	SalB
0.347521	21.8116	SalB
0.100294	2.73795	SalB
0.099788	2.45999	SalB
0.357152	22.5814	SalB
0.339679	9.1848	SalB
0.342085	21.4884	SalB
0.0991737	2.69065	SalB
0.102363	2.7508	SalB
0.0949015	2.48137	SalB
0.105371	2.81973	SalB
0.330497	9.63829	SalB
0.0978246	2.70768	SalB
0.329233	9.40109	SalB
0.341669	22.7105	SalB
0.1034	2.51454	SalB
0.102007	2.61933	SalB
0.0967554	2.33628	SalB
0.0999598	2.90156	SalB
0.095019	2.71936	SalB
0.34916	22.0085	SalB
0.100217	2.16626	SalB
0.0994874	2.38231	SalB
0.336785	20.8305	SalB
0.0963884	2.8121	SalB
0.342058	21.7875	SalB
0.104411	2.84044	SalB
0.332676	20.2435	SalB
0.130001	2.38248	RA
0.102039	2.47927	SalB
0.0967763	2.6746	SalB
0.334075	19.7006	SalB
0.328225	9.28532	SalB
0.10416	2.66293	SalB
0.102738	2.88657	SalB
0.102602	3.85274	LSA
0.350836	20.9064	SalB
0.105889	2.78398	SalB
0.117615	2.19491	RA
0.102098	2.80328	SalB
0.0968008	2.82249	SalB
0.097429	2.85425	SalB
0.0997195	2.69829	SalB
0.105175	2.75464	SalB
0.338765	9.63202	SalB
0.333589	21.3145	SalB
0.346615	20.5752	SalB
0.126366	2.44115	RA
0.330694	21.0546	SalB
0.101878	2.64542	SalB
0.0994437	2.75041	SalB
0.34649	23.2456	SalB
0.305309	6.89245	RA
0.0980483	2.82599	SalB
0.0908107	2.37665	SalB
0.101718	2.91373	SalB
0.106355	2.71877	SalB
0.104142	2.71849	SalB
0.313967	21.2675	SalB
0.0942617	1.9259	SalB
0.36992	22.2111	SalB
0.331518	20.8051	SalB
0.137201	2.13143	RA
0.0987405	2.7224	SalB
0.101855	2.75814	SalB
0.113766	2.4306	RA
0.0976182	2.72372	SalB
0.109487	2.91427	SalB
0.0984817	2.87697	SalB
0.343505	22.9289	SalB
0.100485	2.81732	SalB
0.105397	2.69279	SalB
0.106912	2.8681	SalB
0.100852	2.83106	SalB
0.349405	21.5399	SalB
0.102272	2.81588	SalB
0.104065	2.8101	SalB
0.0979032	2.79505	SalB
0.127155	2.51365	RA
0.106425	2.7595	SalB
0.102086	2.66621	SalB
0.333388	22.6315	SalB
0.1007	2.82331	SalB
0.0976292	2.62366	SalB
0.121328	2.46205	RA
0.098371	2.78631	SalB
0.096932	2.68582	SalB
0.131339	2.47352	RA
0.101568	2.68696	SalB
0.0992336	2.75855	SalB
0.0956814	2.84972	SalB
0.0989773	2.77798	SalB
0.108197	2.86027	SalB
0.10055	2.76198	SalB
0.100606	2.84913	SalB
0.104988	2.80403	SalB
0.103304	2.83789	SalB
0.343716	21.8709	SalB
0.325508	19.7486	SalB
0.103622	2.73195	SalB
0.102508	2.80188	SalB
0.101574	2.83661	SalB
0.103021	2.74507	SalB
0.102764	2.70174	SalB
0.102549	2.76038	SalB
0.338705	21.8182	SalB
0.12359	2.44866	RA
0.102946	2.79065	SalB
0.127924	2.51944	RA
0.338462	9.57907	SalB
0.12364	2.42036	RA
0.106663	2.69649	SalB
0.0865179	1.90746	SalB
0.0964681	2.77197	SalB
0.098796	2.87946	SalB
0.0947887	3.22657	LSA
0.102138	2.65978	SalB
0.10355	2.76263	SalB
0.345526	21.4802	SalB
0.125455	2.47191	RA
0.0983866	2.8292	SalB
0.0943964	3.45407	LSA
0.339534	9.50564	SalB
0.10314	2.61676	SalB
0.342989	21.6253	SalB
0.101612	2.80145	SalB
0.100258	2.85124	SalB
0.354604	20.8196	SalB
0.0983807	2.6501	SalB
0.112933	1.5105	PCA
0.0988909	2.5989	SalB
0.0983113	2.69028	SalB
0.34261	21.7247	SalB
0.104377	2.83815	SalB
0.335034	9.63794	SalB
0.10782	2.74546	SalB
0.326624	10.1353	SalB
0.110555	2.34525	RA
0.337352	20.3925	SalB
0.345239	21.4389	SalB
0.0970556	2.78695	SalB
0.10813	2.83059	SalB
0.109362	2.92218	SalB
0.331222	9.97715	SalB
0.101049	2.83214	SalB
0.100615	2.74367	SalB
0.0978804	2.74467	SalB
0.0967481	2.62046	SalB
0.0979428	2.75746	SalB
0.0987445	2.52958	SalB
0.325277	20.6736	SalB
0.129194	2.52464	RA
0.0992826	2.72505	SalB
0.104554	2.75478	SalB
0.110407	2.80171	SalB
0.103432	2.76152	SalB
0.340196	21.213	SalB
0.106358	2.73119	SalB
0.339304	21.6447	SalB
0.101364	2.76743	SalB
0.102504	2.71076	SalB
0.126906	2.49446	RA
0.0990036	2.89122	SalB
0.345499	21.4847	SalB
0.0965879	2.44282	SalB
0.300271	6.90239	RA
0.100874	2.71912	SalB
0.102211	2.72789	SalB
0.321021	8.50385	SalB
0.346099	21.8629	SalB
0.351305	23.0137	SalB
0.322565	8.76793	SalB
0.107189	2.80309	SalB
0.321298	21.0607	SalB
0.0957439	2.52889	SalB
0.102209	2.5416	SalB
0.105624	2.87988	SalB
0.334205	21.4892	SalB
0.115922	2.68682	RA
0.0986736	2.43741	SalB
0.105431	2.87868	SalB
0.0982428	2.50986	SalB
0.126252	2.45557	RA
0.100427	2.81589	SalB
0.334031	21.5658	SalB
0.099744	2.81715	SalB
0.0967638	2.53894	SalB
0.109299	2.83068	SalB
0.130423	2.5453	RA
0.106616	2.87593	SalB
0.103158	2.78031	SalB
0.301464	7.02044	RA
0.107974	2.78131	SalB
0.103433	2.9234	SalB
0.325733	10.2336	SalB
0.110019	2.81741	SalB
0.10499	2.67312	SalB
0.10566	2.61263	SalB
0.0875745	3.39319	LSA
0.105954	2.7656	SalB
0.344587	21.4606	SalB
0.104203	2.86999	SalB
0.105665	2.96867	SalB
0.102723	2.75585	SalB
0.10543	2.91576	SalB
0.0958269	2.70199	SalB
0.120958	2.50898	RA
0.30702	7.41082	RA
0.342245	21.8894	SalB
0.126724	2.60402	RA
0.320011	20.6599	SalB
0.354385	22.167	SalB
0.10409	2.74761	SalB
0.105615	2.7772	SalB
0.129729	2.3865	RA
0.102206	2.7909	SalB
0.103152	2.92677	SalB
0.358113	21.0518	SalB
0.0977084	2.77786	SalB
0.103736	2.63965	SalB
0.330862	21.112	SalB
0.331716	21.3085	SalB
0.299392	6.90626	RA
0.0993185	2.71472	SalB
0.32739	21.916	SalB
0.110376	2.81792	SalB
0.342232	22.342	SalB
0.116298	2.66895	RA
0.121189	2.8076	RA
0.125445	2.60726	RA
0.364108	21.4262	SalB
0.118575	2.70421	RA
0.116339	2.49077	RA
0.102539	2.66015	SalB
0.119081	2.84471	RA
0.119958	2.71818	RA
0.11855	2.76921	RA
0.320801	19.7646	SalB
0.101459	2.90238	SalB
0.103677	2.81657	SalB
0.0964742	2.75778	SalB
0.102932	2.49716	SalB
0.31996	20.6053	SalB
0.338174	9.5878	SalB
0.0971601	2.77665	SalB
0.101531	2.80435	SalB
0.0993479	2.92127	SalB
0.344184	8.7471	SalB
0.0996885	2.83387	SalB
0.105897	2.94602	SalB
0.319757	8.8391	SalB
0.102001	2.83909	SalB
0.109675	3.02207	SalB
0.101866	2.84821	SalB
0.331261	20.9287	SalB
0.100684	2.76428	SalB
0.0988252	2.61005	SalB
0.325726	21.39	SalB
0.343802	23.118	SalB
0.337043	19.8997	SalB
0.348216	8.51741	SalB
0.132519	2.4795	RA
0.0935851	2.38935	SalB
0.103335	3.63206	LSA
0.099784	2.84981	SalB
0.119706	1.58872	PCA
0.0984041	2.62262	SalB
0.0996017	2.80755	SalB
0.325129	21.1403	SalB
0.108125	2.66887	SalB
0.102837	2.82075	SalB
0.0995496	2.7747	SalB
0.125754	2.51266	RA
0.339637	21.3375	SalB
0.129615	2.49928	RA
0.333169	9.80116	SalB
0.0961755	2.40145	SalB
0.331773	20.8199	SalB
0.330509	20.7228	SalB
0.10329	2.71766	SalB
0.329512	9.53812	SalB
0.334367	20.8718	SalB
0.0920286	2.79767	SalB
0.322629	20.367	SalB
0.12444	2.50953	RA
0.133143	1.54001	PCA
0.104455	2.81601	SalB
0.107015	2.86929	SalB
0.138622	1.44395	CA
0.3223	20.0376	SalB
0.107714	2.88936	SalB
0.104139	2.74912	SalB
0.132374	2.304	RA
0.335856	21.2206	SalB
0.104374	2.58933	SalB
0.099492	2.70893	SalB
0.099629	2.07901	SalB
0.326693	9.9715	SalB
0.0983429	2.84746	SalB
0.0969831	2.7441	SalB
0.109464	2.84353	SalB
0.0978503	2.52391	SalB
0.101017	2.43441	SalB
0.10146	2.85937	SalB
0.0962122	2.79038	SalB
0.334201	19.6325	SalB
0.328834	10.1427	SalB
0.116119	2.51982	RA
0.106013	2.62585	SalB
0.100578	2.24894	SalB
0.129497	2.7603	RA
0.103083	2.90241	SalB
0.102761	2.86728	SalB
0.318241	9.05463	SalB
0.338279	9.71965	SalB
0.337949	21.5803	SalB
0.101178	2.72787	SalB
0.105676	2.78257	SalB
0.109529	2.65875	SalB
0.106048	2.48649	SalB
0.104653	2.79351	SalB
0.105027	2.80891	SalB
0.340408	9.42014	SalB
0.104574	2.80213	SalB
0.102035	2.82875	SalB
0.100127	2.80546	SalB
0.342069	22.1509	SalB
0.101743	2.82188	SalB
0.104327	2.70808	SalB
0.340216	20.4405	SalB
0.108192	2.68012	SalB
0.145247	1.92957	CA
0.101747	2.80762	SalB
0.103139	2.88778	SalB
0.333439	9.50895	SalB
0.118205	2.0304	RA
0.104537	2.66257	SalB

## Sheet: Fig4_d
proportion
salvianolic acid	pore1_porprotion	pore2_porprotion	pore3_porprotion	mean	standard deviation
CA	0.0023	N.A.	N.A.	0.0023	N.A.
PCA	0.00806	0.00317	0.00533	0.00552	0.00245
PA	N.A.	N.A.	N.A.	N.A.	N.A.
SAA	0.0023	N.A.	N.A.	0.0023	N.A.
RA	0.09217	0.08716	0.08742	0.08892	0.00282
LSA	0.02304	0.01902	0.02345	0.02184	0.00245
SalA	N.A.	N.A.	N.A.	N.A.	N.A.
SalB	0.84677	0.87322	0.84648	0.85549	0.01535
N.A.:not detected
