# Supplementary material for: Nanopore analysis of salvianolic acids in herbal medicines
Source: Nat Commun. 2024 Mar 5;15:1970. doi: 10.1038/s41467-024-45543-1 (PMC10915175; doi:10.1038/s41467-024-45543-1)
Supplement: Supplementary file 9 — Source Data [file 41467_2024_45543_MOESM9_ESM.zip › source data/Source Data Fig. 5.xlsx]

## Sheet: Fig_5_d
Salvia miltiorrhiza proportion
salvianolic acid	pore1_porprotion	pore2_porprotion	pore3_porprotion	mean	standard deviation
CA	0.00137	0.00442	0.00202	0.0026	0.0016
PCA	0.00824	0.00442	0.00304	0.00523	0.0027
PA	0.00206	0.00694	0.00607	0.00502	0.0026
SAA	0.00481	0.00694	0.01265	0.00813	0.00406
RA	0.0728	0.09211	0.06275	0.07589	0.01492
LSA	0.06319	0.13249	0.10476	0.10015	0.03488
SalA	0.01168	0.00442	0.00911	0.0084	0.00368
SalB	0.83585	0.74826	0.79605	0.79339	0.04385

## Sheet: Fig_5_g
Rosemary proportion
salvianolic acid	pore1_porprotion	pore2_porprotion	pore3_porprotion	mean	standard deviation
CA	0.00964	0.03125	0.01467	0.01852	0.01131
PCA	0.03373	0.01705	0.03423	0.02834	0.00978
PA	0.01687	0.00852	0.01467	0.01335	0.00433
SAA	0.0506	0.02841	0.03178	0.03693	0.01196
RA	0.73735	0.67045	0.69438	0.70073	0.0339
LSA	0.02892	0.06534	0.05379	0.04935	0.01861
SalA	0.04578	0.03977	0.03423	0.03993	0.00578
SalB	0.07711	0.1392	0.12225	0.11285	0.0321

## Sheet: Fig5_j
P. vulgaris proportion
salvianolic acid	pore1_porprotion	pore2_porprotion	pore3_porprotion	mean	standard deviation
CA	0.04453	0.04088	0.01227	0.03256	0.01767
PCA	0.02834	0.01572	0.01534	0.0198	0.0074
PA	0.02834	0.06604	0.04601	0.0468	0.01886
SAA	0.08097	0.0566	0.06442	0.06733	0.01244
RA	0.54251	0.63522	0.68098	0.61957	0.07055
LSA	0.10121	0.04403	0.03067	0.05864	0.03747
SalA	0.07287	0.03774	0.03681	0.04914	0.02056
SalB	0.10121	0.10377	0.1135	0.10616	0.00648
