# Supplementary material for: Nanopore analysis of salvianolic acids in herbal medicines
Source: Nat Commun. 2024 Mar 5;15:1970. doi: 10.1038/s41467-024-45543-1 (PMC10915175; doi:10.1038/s41467-024-45543-1)
Supplement: Supplementary file 9 — Source Data [file 41467_2024_45543_MOESM9_ESM.zip › source data/Source Data Fig. 3.xlsx]

## Sheet: Fig_3_e
predicted class
ΔI/Io	SD	predicted label
0.138463	1.29485	SAA
0.359727	2.59735	SalA
0.136433	1.55274	PCA
0.310301	6.70082	RA
0.33466	9.08577	SalB
0.188015	1.63147	PA
0.341601	22.3303	SalB
0.330233	22.0746	SalB
0.420886	3.23677	SalA
0.108505	4.2028	LSA
0.113783	2.58695	RA
0.104591	3.86998	LSA
0.417654	3.10219	SalA
0.140085	2.43158	RA
0.10476	2.81515	SalB
0.153104	1.46129	CA
0.137422	1.27938	SAA
0.105674	4.70398	LSA
0.207955	4.89821	LSA
0.105028	2.92558	SalB
0.349639	9.7054	SalB
0.107595	2.88625	SalB
0.148708	1.47212	CA
0.126883	2.40571	RA
0.262504	8.18084	SAA
0.104586	2.67293	SalB
0.139196	1.23252	SAA
0.295327	6.44837	RA
0.104211	2.90673	SalB
0.418224	3.4264	SalA
0.106029	2.86579	SalB
0.360289	2.39009	SalA
0.108679	4.11223	LSA
0.102838	2.80375	SalB
0.220006	4.37041	LSA
0.134212	1.24961	SAA
0.13251	2.28454	RA
0.152179	1.28773	CA
0.150812	1.44553	CA
0.119685	4.16695	LSA
0.107703	2.88295	SalB
0.103083	2.7637	SalB
0.348716	9.55569	SalB
0.358067	3.08946	SalA
0.101345	3.9697	LSA
0.112655	2.9271	SalB
0.0996044	4.097	LSA
0.188863	1.50506	PA
0.139268	1.29504	SAA
0.153795	1.45593	CA
0.344154	21.5843	SalB
0.209452	4.84467	LSA
0.265477	7.35027	SAA
0.139479	1.18232	SAA
0.305801	6.6492	RA
0.413196	3.43163	SalA
0.362147	3.11943	SalA
0.098756	2.76066	SalB
0.251073	8.58948	SAA
0.0971336	3.43969	LSA
0.10278	4.21672	LSA
0.187851	1.51162	PA
0.420446	3.82076	SalA
0.205777	4.82867	LSA
0.215815	4.83208	LSA
0.136096	2.48229	RA
0.149708	1.42013	CA
0.137857	1.29878	SAA
0.132663	2.15124	RA
0.423021	3.08445	SalA
0.138423	2.40849	RA
0.217252	4.40917	LSA
0.102924	4.02796	LSA
0.337788	9.76447	SalB
0.0971449	2.13759	SalB
0.349329	2.79926	SalA
0.152637	1.40386	CA
0.12803	2.35035	RA
0.106218	3.08393	SalB
0.155616	1.44538	CA
0.0996218	3.55157	LSA
0.35431	20.9482	SalB
0.106565	2.99939	SalB
0.347523	21.5923	SalB
0.244824	8.9775	SAA
0.150784	1.38007	CA
0.154519	1.35565	CA
0.361042	2.11917	SalA
0.106472	2.94606	SalB
0.103937	2.96512	SalB
0.156742	1.428	CA
0.138474	1.27129	SAA
0.352775	9.40716	SalB
0.181617	1.76546	PA
0.150182	1.43765	CA
0.131599	2.40682	RA
0.130166	2.32274	RA
0.13589	1.72036	PCA
0.339208	10.3518	SalB
0.334938	9.85844	SalB
0.101094	2.6635	SalB
0.13024	2.44722	RA
0.303724	6.81642	RA
0.101213	2.85002	SalB
0.102849	4.2805	LSA
0.347138	22.955	SalB
0.102066	2.73107	SalB
0.106556	2.56584	SalB
0.155248	1.45901	CA
0.130721	2.4312	RA
0.131608	2.45667	RA
0.14209	2.18446	RA
0.130463	2.44433	RA
0.10314	3.88725	LSA
0.178888	1.04675	PA
0.361731	2.26652	SalA
0.182768	1.74547	PA
0.110783	2.50553	RA
0.210556	4.60156	LSA
0.102188	2.79364	SalB
0.127595	2.3417	RA
0.107763	3.00244	SalB
0.104697	4.298	LSA
0.13758	1.26115	SAA
0.297929	6.7653	RA
0.111044	3.00199	SalB
0.105263	4.51637	LSA
0.096483	2.10424	SalB
0.149922	1.448	CA
0.104615	4.23705	LSA
0.185894	1.73482	PA
0.159266	1.42646	CA
0.105594	4.09891	LSA
0.2172	5.22835	LSA
0.188491	1.24743	PA
0.153278	1.40834	CA
0.358016	2.38932	SalA
0.136109	1.27943	SAA
0.104261	4.02249	LSA
0.199023	1.38047	PA
0.25144	8.69492	SAA
0.18346	1.31686	PA
0.100973	2.79885	SalB
0.106133	4.36599	LSA
0.186056	1.34349	PA
0.150387	1.52279	CA
0.13209	2.44645	RA
0.128757	2.44412	RA
0.183731	1.16818	PA
0.136937	2.38551	RA
0.110582	2.8828	SalB
0.103973	4.24774	LSA
0.130705	2.42007	RA
0.190232	1.54313	PA
0.0984871	3.17575	LSA
0.185138	2.19977	PA
0.100218	3.93501	LSA
0.147353	1.4	CA
0.190191	1.59626	PA
0.133665	2.44229	RA
0.130764	2.4066	RA
0.136735	2.31797	RA
0.155489	1.29231	CA
0.194698	1.60196	PA
0.124103	1.53626	PCA
0.133399	2.36374	RA
0.358096	2.51066	SalA
0.129933	1.2461	SAA
0.10716	4.23587	LSA
0.124713	2.39785	RA
0.102379	2.75798	SalB
0.421025	3.68968	SalA
0.105027	4.16248	LSA
0.300716	6.62841	RA
0.127685	2.60231	RA
0.346822	21.1325	SalB
0.324919	20.6166	SalB
0.139124	1.25436	SAA
0.264801	7.18852	SAA
0.156021	1.48156	CA
0.213975	4.79602	LSA
0.297394	6.93381	RA
0.100231	3.82066	LSA
0.109768	3.00716	SalB
0.142103	1.56309	CA
0.13002	2.42393	RA
0.361648	2.16392	SalA
0.190057	1.03017	PA
0.103061	2.85546	SalB
0.34583	9.72247	SalB
0.134734	1.18326	SAA
0.341894	21.2957	SalB
0.101289	2.73214	SalB
0.135542	2.32745	RA
0.188919	1.27104	PA
0.186085	2.47919	PA
0.13391	2.37105	RA
0.344199	9.79751	SalB
0.105651	4.13073	LSA
0.114508	3.01712	RA
0.188529	1.59098	PA
0.10588	2.85111	SalB
0.348127	9.69796	SalB
0.21561	4.95748	LSA
0.129203	2.34058	RA
0.137619	2.36988	RA
0.132568	1.61642	PCA
0.209874	4.91828	LSA
0.134245	1.58013	PCA
0.183904	1.47271	PA
0.130257	2.34329	RA
0.243181	8.46663	SAA
0.348239	2.73473	SalA
0.107243	2.96154	SalB
0.101479	4.11249	LSA
0.347114	21.1911	SalB
0.127608	2.33271	RA
0.185653	1.5721	PA
0.191633	1.56405	PA
0.0989572	3.75956	LSA
0.107734	4.32416	LSA
0.105579	3.05559	SalB
0.126114	2.39404	RA
0.106267	2.68463	SalB
0.21238	4.74911	LSA
0.130505	1.65817	PCA
0.104607	4.46147	LSA
0.298663	6.70911	RA
0.132213	1.71354	PCA
0.0991205	4.41128	LSA
0.296505	6.64775	RA
0.340062	9.85136	SalB
0.355822	2.29264	SalA
0.241506	8.69159	SAA
0.153541	1.48022	CA
0.100325	4.23219	LSA
0.192328	1.63206	PA
0.117575	2.3002	RA
0.1301	1.64175	PCA
0.100155	4.14267	LSA
0.349889	22.7151	SalB
0.138725	1.2015	SAA
0.103884	4.26566	LSA
0.130888	2.6096	RA
0.212682	4.8571	LSA
0.35087	9.38994	SalB
0.101016	3.93533	LSA
0.133308	1.55607	PCA
0.122051	2.07496	RA
0.135191	1.27829	SAA
0.18561	1.62957	PA
0.254675	8.30638	SAA
0.135552	1.54919	PCA
0.105744	2.97198	SalB
0.363282	22.8167	SalB
0.185672	1.6142	PA
0.130797	2.35584	RA
0.108141	2.81546	SalB
0.112115	2.77712	SalB
0.215246	4.7851	LSA
0.20248	4.7937	LSA
0.347792	21.4945	SalB
0.105111	2.77903	SalB
0.136494	3.27085	RA
0.131148	2.29987	RA
0.193212	1.60351	PA
0.135397	1.22761	SAA
0.102908	4.02051	LSA
0.10718	3.30502	SalB
0.198464	1.69507	PA
0.115048	2.98647	RA
0.330837	21.3065	SalB
0.132745	2.90848	RA
0.2968	6.9223	RA
0.136079	1.59546	PCA
0.105658	2.90891	SalB
0.154384	1.98615	CA
0.187975	1.49923	PA
0.161824	1.64727	CA
0.191584	1.59164	PA
0.193823	1.14151	PA
0.181158	1.65487	PA
0.130611	2.43375	RA
0.0973886	3.75033	LSA
0.112532	4.26215	LSA
0.29675	7.08434	RA
0.189814	1.47128	PA
0.188946	1.06463	PA
0.109293	2.86838	SalB
0.0874251	3.48731	LSA
0.154615	1.34614	CA
0.343515	9.92778	SalB
0.189894	1.58986	PA
0.151419	1.517	CA
0.104593	2.92237	SalB
0.105851	3.02422	SalB
0.132698	2.40698	RA
0.339056	10.2796	SalB
0.106185	4.71902	LSA
0.304307	6.68149	RA
0.138312	2.42758	RA
0.302837	6.73775	RA
0.107637	2.99743	SalB
0.334639	22.6162	SalB
0.139355	1.27334	SAA
0.131792	1.19425	SAA
0.136533	1.84696	PCA
0.155463	1.43519	CA
0.0959341	3.94568	LSA
0.0998119	4.15062	LSA
0.142372	1.27129	CA
0.305091	6.70585	RA
0.10143	2.77068	SalB
0.125617	2.38214	RA
0.0977961	2.10792	SalB
0.192392	1.41568	PA
0.133269	2.41856	RA
0.0990428	2.58884	SalB
0.193626	1.0237	PA
0.345091	10.0208	SalB
0.188334	1.65964	PA
0.339758	20.7735	SalB
0.101428	4.09006	LSA
0.122172	1.54818	PCA
0.125662	2.39791	RA
0.103921	2.88172	SalB
0.108546	4.2622	LSA
0.340385	9.71546	SalB
0.156397	1.50179	CA
0.126725	2.34559	RA
0.363529	22.3005	SalB
0.109941	2.97682	SalB
0.188879	1.55883	PA
0.105675	3.72132	LSA
0.180673	1.29651	PA
0.103865	4.23522	LSA
0.220685	5.03553	LSA
0.299962	6.97746	RA
0.101889	3.03755	SalB
0.212607	5.00087	LSA
0.0998988	2.80451	SalB
0.186002	1.52548	PA
0.10436	2.858	SalB
0.108241	3.85135	LSA
0.128813	2.38737	RA
0.135784	2.78807	RA
0.107074	4.21055	LSA
0.15271	1.42335	CA
0.100579	4.33385	LSA
0.0991992	4.15358	LSA
0.187505	1.58645	PA
0.102424	4.18597	LSA
0.151816	1.37241	CA
0.0965798	4.26504	LSA
0.187823	1.5639	PA
0.35204	10.1706	SalB
0.133754	2.26219	RA
0.102873	4.34332	LSA
0.128337	1.64922	PCA
0.158936	1.43278	CA
0.102581	4.063	LSA
0.127097	3.1463	RA
0.10888	5.02806	LSA
0.0999525	4.30553	LSA
0.257096	8.15307	SAA
0.131006	2.53299	RA
0.221121	4.82034	LSA
0.131686	3.09169	RA
0.107753	3.08698	SalB
0.151925	1.65175	CA
0.178903	1.42096	PA
0.107935	2.9049	SalB
0.136803	1.22666	SAA
0.0853388	2.35675	SalB
0.331403	22.8827	SalB
0.106997	3.01058	SalB
0.102832	3.02101	SalB
0.105195	3.3034	SalB
0.100979	2.76429	SalB
0.108669	3.04376	SalB
0.1881	1.61264	PA
0.144409	1.82601	CA
0.180625	1.14976	PA
0.135846	2.03793	RA
0.134489	2.52938	RA
0.0952103	4.06651	LSA
0.102957	2.7213	SalB
0.351115	9.77039	SalB
0.134915	1.65411	PCA
0.103787	4.26003	LSA
0.135236	1.31481	SAA
0.121715	1.96539	RA
0.125514	2.51885	RA
0.129522	1.22676	SAA
0.355465	22.4346	SalB
0.13353	1.27618	SAA
0.136382	2.39662	RA
0.12985	2.54136	RA
0.265618	7.96375	SAA
0.13948	1.23316	SAA
0.366008	23.3829	SalB
0.144761	1.32005	CA
0.344033	22.2293	SalB
0.126164	1.97983	RA
0.133232	1.21255	SAA
0.189985	1.60438	PA
0.09733	3.18861	LSA
0.0988195	2.80563	SalB
0.357487	21.7633	SalB
0.185072	1.56121	PA
0.153134	1.45807	CA
0.146441	1.36088	CA
0.104965	3.08691	SalB
0.139413	1.62913	CA
0.109211	2.7799	SalB
0.185661	2.43759	PA
0.219955	4.67295	LSA
0.108081	3.03884	SalB
0.262006	5.62859	SalA
0.160973	1.24453	CA
0.187926	1.65837	PA
0.342446	9.89212	SalB
0.360942	2.31456	SalA
0.114915	2.92579	RA
0.345353	9.72632	SalB
0.104766	2.91562	SalB
0.190445	1.65391	PA
0.0996285	2.89493	SalB
0.1508	1.47959	CA
0.180015	1.18065	PA
0.349525	21.8212	SalB
0.299951	6.35758	RA
0.104287	3.96834	LSA
0.121033	3.83877	LSA
0.236896	8.55811	SAA
0.265019	5.35144	SalA
0.0999701	2.13607	SalB
0.150423	1.48166	CA
0.130373	2.38955	RA
0.103709	2.60716	SalB
0.134586	2.11011	RA
0.0994194	4.0527	LSA
0.185383	1.74779	PA
0.101834	4.08363	LSA
0.351378	22.1365	SalB
0.153778	1.62349	CA
0.100128	2.96516	SalB
0.421906	3.33189	SalA
0.137522	1.64738	PCA
0.106053	3.34149	SalB
0.104251	4.16835	LSA
0.366802	22.1958	SalB
0.103532	2.71334	SalB
0.207529	4.74506	LSA
0.106948	4.29225	LSA
0.343825	9.34335	SalB
0.107013	2.9469	SalB
0.104992	3.9612	LSA
0.357212	2.28845	SalA
0.104742	3.81421	LSA
0.105198	4.06986	LSA
0.321802	21.301	SalB
0.356417	21.6918	SalB
0.115258	2.66583	RA
0.34903	9.78193	SalB
0.107422	2.93066	SalB
0.108287	3.00546	SalB
0.360997	2.27611	SalA
0.131016	2.41656	RA
0.347703	21.543	SalB
0.319215	5.77804	RA
0.358463	2.72829	SalA
0.192181	1.39364	PA
0.140201	1.19183	SAA
0.127782	2.43552	RA
0.107934	3.09055	SalB
0.348898	10.1914	SalB
0.305632	6.81761	RA
0.192728	1.78422	PA
0.35574	23.4792	SalB
0.105135	4.16402	LSA
0.134529	2.51915	RA
0.133914	2.25447	RA
0.351936	9.64151	SalB
0.222757	4.94078	LSA
0.186513	1.57787	PA
0.104835	2.69889	SalB
0.109639	2.981	SalB
0.360266	22.6433	SalB
0.361253	2.81116	SalA
0.187769	1.545	PA
0.307319	6.79046	RA
0.112404	2.97077	SalB
0.139249	1.23358	SAA
0.157814	1.51153	CA
0.344566	21.6571	SalB
0.102129	2.74805	SalB
0.136453	2.26473	RA
0.338545	9.44086	SalB
0.110434	2.86583	SalB
0.343226	9.90269	SalB
0.0996697	2.41577	SalB
0.108	4.31064	LSA
0.141593	2.30938	RA
0.115065	4.00747	LSA
0.188806	1.61069	PA
0.308455	6.69694	RA
0.110487	4.21251	LSA
0.0970586	2.42941	SalB
0.341925	22.0359	SalB
0.364116	2.51151	SalA
0.371327	23.0161	SalB
0.147332	1.31505	CA
0.110403	3.91483	LSA
0.135813	2.3695	RA
0.13558	2.15132	RA
0.193688	1.64407	PA
0.108499	2.91165	SalB
0.109192	4.11894	LSA
0.350447	9.56806	SalB
0.344256	22.6082	SalB
0.108317	4.0739	LSA
0.197614	1.50661	PA
0.353232	22.1876	SalB
0.371408	22.0524	SalB
0.101408	2.94934	SalB
0.364261	2.41187	SalA
0.354646	22.8958	SalB
0.184595	1.2394	PA
0.107185	2.89155	SalB
0.214874	4.78155	LSA
0.104739	4.17467	LSA
0.0976817	3.97233	LSA
0.159976	1.54863	CA
0.129697	2.35024	RA
0.133016	1.57431	PCA
0.0997401	4.12711	LSA
0.107561	2.71929	SalB
0.365362	2.53066	SalA
0.185318	1.55172	PA
0.196465	1.3427	PA
0.105354	4.23154	LSA
0.129681	2.17646	RA
0.209403	4.97011	LSA
0.133751	2.37061	RA
0.102389	4.26332	LSA
0.157688	1.46318	CA
0.208858	4.93921	LSA
0.192407	1.15351	PA
0.132233	2.46299	RA
0.258953	5.1786	SalA
0.193052	1.52955	PA
0.101737	4.17849	LSA
0.357147	21.788	SalB
0.141917	2.44773	RA
0.104273	4.29948	LSA
0.37033	21.5423	SalB
0.132397	2.39458	RA
0.354089	21.9993	SalB
0.303745	6.68851	RA
0.196092	1.63557	PA
0.17913	1.11684	PA
0.192512	1.61426	PA
0.106095	4.18561	LSA
0.183149	1.16711	PA
0.143984	1.30583	CA
0.156145	1.45224	CA
0.102327	2.98434	SalB
0.130866	2.43896	RA
0.15306	1.45456	CA
0.19183	1.25802	PA
0.29435	6.64286	RA
0.0998913	2.37922	SalB
0.30491	6.75742	RA
0.128933	2.72301	RA
0.0956641	2.67882	SalB
0.342298	22.1716	SalB
0.365799	2.73772	SalA
0.361995	2.58177	SalA
0.103416	2.93738	SalB
0.112973	4.32644	LSA
0.244369	8.7598	SAA
0.146196	1.47459	CA
0.100047	4.0644	LSA
0.101706	4.18221	LSA
0.138754	2.42972	RA
0.101458	2.90332	SalB
0.362956	2.24121	SalA
0.134882	1.16752	SAA
0.191339	1.53069	PA
0.188926	1.7997	PA
0.345355	10.0154	SalB
0.108742	4.28371	LSA
0.180543	1.70789	PA
0.108569	2.98943	SalB
0.190977	1.80704	PA
0.313878	6.03769	RA
0.105695	3.30914	SalB
0.214638	4.89561	LSA
0.187045	2.63997	PA
0.128787	2.4867	RA
0.104443	3.17218	SalB
0.140239	2.34208	RA
0.337805	22.2627	SalB
0.135131	2.39915	RA
0.358899	21.7266	SalB
0.110226	3.10454	SalB
0.153363	1.40493	CA
0.140288	1.24732	SAA
0.139121	1.5843	CA
0.13522	2.456	RA
0.154067	1.46019	CA
0.128233	2.40814	RA
0.101998	3.01421	SalB
0.10501	3.11293	SalB
0.108747	4.20092	LSA
0.356744	22.4691	SalB
0.130401	2.36863	RA
0.104371	4.10659	LSA
0.356592	2.63198	SalA
0.188506	1.51821	PA
0.156938	1.21203	CA
0.180302	1.25415	PA
0.129633	2.37438	RA
0.10894	4.49725	LSA
0.139446	2.29718	RA
0.132514	2.38067	RA
0.136615	2.38929	RA
0.189196	1.64255	PA
0.108554	2.91621	SalB
0.192768	1.75296	PA
0.104141	2.94777	SalB
0.183492	1.14433	PA
0.0961353	4.18529	LSA
0.423882	3.45333	SalA
0.193874	1.26099	PA
0.350728	22.1181	SalB
0.132562	2.42113	RA
0.10228	3.70855	LSA
0.107045	4.25653	LSA
0.221385	4.6893	LSA
0.110015	2.98915	SalB
0.363112	2.21216	SalA
0.156059	1.46637	CA
0.190821	1.63808	PA
0.0994884	3.65258	LSA
0.126324	2.37709	RA
0.135798	2.53883	RA
0.144813	1.3676	CA
0.101125	4.16949	LSA
0.112617	5.27492	LSA
0.106178	3.03514	SalB
0.339566	22.9468	SalB
0.209835	4.64262	LSA
0.144856	1.54564	CA
0.342006	9.6947	SalB
0.365972	2.48605	SalA
0.110551	2.8497	SalB
0.107543	2.97387	SalB
0.366589	2.71584	SalA
0.143549	1.25565	CA
0.109715	2.93437	SalB
0.303074	6.8196	RA
0.138424	2.31308	RA
0.197398	1.29441	PA
0.0852284	4.43285	LSA
0.178666	1.60894	PA
0.107472	4.42393	LSA
0.21039	4.71131	LSA
0.346137	3.36955	SalA
0.11162	3.0876	SalB
0.0951537	3.64099	LSA
0.362215	21.2999	SalB
0.131433	1.64961	PCA
0.138607	1.23448	SAA
0.105531	2.89839	SalB
0.108074	4.44189	LSA
0.235406	8.3536	SAA
0.110018	4.97377	LSA
0.101988	4.21519	LSA
0.252919	8.48557	SAA
0.106808	3.95121	LSA
0.129601	1.5308	PCA
0.141879	1.33717	CA
0.259297	5.14298	SalA
0.340657	9.57226	SalB
0.137994	1.27634	SAA
0.0992513	4.21761	LSA
0.10921	2.98684	SalB
0.360444	22.2958	SalB
0.101286	3.88382	LSA
0.108705	3.02896	SalB
0.109661	3.0691	SalB
0.220957	4.54279	LSA
0.344597	9.58189	SalB
0.100403	3.99353	LSA
0.100232	2.93564	SalB
0.215645	4.92125	LSA
0.334049	21.891	SalB
0.423575	3.42553	SalA
0.133425	1.22103	SAA
0.180173	1.21404	PA
0.100682	4.23913	LSA
0.103313	2.63021	SalB
0.180684	1.51694	PA
0.150511	1.37707	CA
0.410711	3.24628	SalA
0.0964368	3.96924	LSA
0.113769	4.26336	LSA
0.308132	7.84795	RA
0.347327	22.0601	SalB
0.134755	2.51332	RA
0.217785	4.89846	LSA
0.139039	2.44784	RA
0.184562	1.65018	PA
0.36369	2.39818	SalA
0.108091	3.63341	LSA
0.110554	4.04823	LSA
0.346624	22.2027	SalB
0.131878	2.45402	RA
0.132097	1.61235	PCA
0.106536	4.17284	LSA
0.131653	2.35433	RA
0.3331	9.54974	SalB
0.108324	4.14364	LSA
0.145576	1.24925	CA
0.135951	1.65533	PCA
0.315943	6.39644	RA
0.188168	1.59207	PA
0.184972	1.40479	PA
0.349313	21.6452	SalB
0.357105	22.8346	SalB
0.132078	2.51142	RA
0.252539	8.68682	SAA
0.0907329	1.87315	SalB
0.182155	1.40379	PA
0.422598	3.52574	SalA
0.122336	2.32922	RA
0.185329	1.34399	PA
0.184284	1.11224	PA
0.103707	2.85398	SalB
0.0961555	4.09576	LSA
0.418829	3.49546	SalA
0.421718	3.64291	SalA
0.0983317	4.11944	LSA
0.0869726	3.57104	LSA
0.354694	2.62367	SalA
0.105573	3.04886	SalB
0.102529	4.39067	LSA
0.105599	4.04974	LSA
0.097322	3.94606	LSA
0.413933	3.14426	SalA
0.347633	9.84956	SalB
0.262114	5.75177	SalA
0.105492	3.04288	SalB
0.125223	2.37227	RA
0.215958	4.85605	LSA
0.152697	1.44846	CA
0.139623	1.2425	SAA
0.104811	3.00049	SalB
0.0968514	4.05488	LSA
0.260456	5.60958	SalA
0.419477	3.56327	SalA
0.21091	4.90996	LSA
0.208718	5.41421	LSA
0.10861	3.04265	SalB
0.134549	1.34437	SAA
0.206551	4.36072	LSA
0.260002	5.90479	SalA
0.363882	2.43044	SalA
0.105252	3.05057	SalB
0.247097	9.0286	SAA
0.181192	1.50859	PA
0.355707	3.03517	SalA
0.130003	2.28308	RA
0.0814297	2.4042	SalB
0.355989	21.8483	SalB
0.410735	3.89388	SalA
0.199825	4.53132	LSA
0.145396	1.27653	CA
0.305184	6.58954	RA
0.303439	6.54291	RA
0.362347	2.19387	SalA
0.418541	3.2478	SalA
0.304518	6.58926	RA
0.14469	1.7474	CA
0.358421	2.60145	SalA
0.299253	7.75644	RA
0.142934	1.46125	CA
0.420392	3.41093	SalA
0.359556	23.4707	SalB
0.420936	3.48895	SalA
0.358728	2.13369	SalA
0.422515	3.76347	SalA
0.103463	4.11732	LSA
0.256139	5.4625	SalA
0.36208	2.89312	SalA
0.0969202	4.21007	LSA
0.10766	3.06747	SalB
0.145709	1.53503	CA
0.418543	3.40045	SalA
0.293094	6.66867	RA
0.246242	8.58724	SAA
0.0970229	3.12788	LSA
0.18758	1.54157	PA
0.104024	2.84567	SalB
0.0940784	3.09235	LSA
0.182551	1.5867	PA
0.138482	2.28941	RA
0.363226	2.14797	SalA
0.358006	23.3966	SalB
0.100186	4.35052	LSA
0.300836	6.82673	RA
0.122843	2.1756	RA
0.336226	21.5102	SalB
0.125903	2.35424	RA
0.213327	4.78927	LSA
0.177871	1.7636	PA
0.419131	3.77672	SalA
0.0926213	3.1089	LSA
0.41813	3.41222	SalA
0.418998	3.45683	SalA
0.420202	3.99732	SalA
0.418116	3.43159	SalA
0.36264	2.26411	SalA
0.105402	3.05572	SalB
0.10198	2.93041	SalB
0.36044	2.24161	SalA
0.134512	1.24943	SAA
0.330388	21.2619	SalB
0.108425	3.0998	SalB
0.160684	1.4537	CA
0.147967	1.38538	CA
0.12229	2.37252	RA
0.35252	2.31306	SalA
0.106408	3.25952	SalB
0.133196	1.86481	PCA
0.41494	3.44442	SalA
0.0982825	4.83614	LSA
0.111329	3.26691	SalB
0.354705	2.2762	SalA
0.356922	2.41451	SalA
0.179177	1.47684	PA
0.348208	2.88251	SalA
0.357489	2.26739	SalA
0.183382	1.24004	PA
0.107349	3.08481	SalB
0.100601	2.84237	SalB
0.424125	3.62761	SalA
0.106216	4.41284	LSA
0.0943822	2.63659	SalB
0.125621	2.32999	RA
0.088282	3.57462	LSA
0.213657	4.8044	LSA
0.253594	5.04303	SalA
0.11671	4.32991	LSA
0.357467	21.276	SalB
0.108579	3.30748	SalB
0.263379	7.50529	SAA
0.303023	6.60075	RA
0.183498	1.60373	PA
0.179485	1.04512	PA
0.344433	2.93348	SalA
0.123871	2.53365	RA
0.41328	3.24719	SalA
0.363938	22.5183	SalB
0.101073	4.22741	LSA
0.101774	2.82217	SalB
0.332822	20.5892	SalB
0.176411	1.53961	PA
0.127381	2.17828	RA
0.092285	4.14862	LSA
0.356124	2.09647	SalA
0.10374	4.56433	LSA
0.25088	7.98414	SAA
0.0988928	2.92659	SalB
0.362026	2.12834	SalA
0.349674	2.72875	SalA
0.102019	4.1512	LSA
0.178903	1.34125	PA
0.299892	6.54961	RA
0.419257	3.38558	SalA
0.344676	22.5198	SalB
0.126779	2.39596	RA
0.354704	2.15228	SalA
0.334735	20.6343	SalB
0.101944	2.94852	SalB
0.127359	2.2806	RA
0.12955	2.22695	RA
0.129107	2.93643	RA
0.338275	9.96933	SalB
0.133582	1.61511	PCA
0.122786	2.47509	RA
0.296351	6.52642	RA
0.354433	2.29317	SalA
0.298672	6.5173	RA
0.418141	3.53524	SalA
0.101353	4.50794	LSA
0.420531	3.17412	SalA
0.421941	3.55414	SalA
0.244884	8.88511	SAA
0.347922	21.7326	SalB
0.134125	2.42723	RA
0.102241	3.06004	SalB
0.361078	22.6732	SalB
0.0959321	4.0489	LSA
0.35978	2.28924	SalA
0.0919211	4.95734	LSA
0.422017	3.45388	SalA
0.421045	3.3407	SalA
0.109782	4.93701	LSA
0.181905	1.54262	PA
0.128782	1.25698	SAA
0.131349	2.31986	RA
0.133748	1.58596	PCA
0.0823831	1.98408	SalB
0.421974	3.18142	SalA
0.356636	2.21064	SalA
0.13007	2.29628	RA
0.258637	5.89223	SalA
0.339435	2.84089	SalA
0.0990344	4.26382	LSA
0.12852	2.26902	RA
0.130477	2.43201	RA
0.426397	3.93627	SalA
0.0880279	2.96271	SalB
0.14973	1.46709	CA
0.254932	7.71855	SAA
0.126473	1.46245	PCA
0.0979646	4.11825	LSA
0.0989487	2.88194	SalB
0.124321	2.8622	RA
0.260901	5.27111	SalA
0.153211	1.43836	CA
0.10917	4.3898	LSA
0.352839	2.69661	SalA
0.0969025	4.38224	LSA
0.0985081	4.33221	LSA
0.310266	6.25284	RA
0.346553	2.84803	SalA
0.346385	2.86087	SalA
0.124652	2.27713	RA
0.256946	5.90778	SalA
0.354049	3.41392	SalA
0.103856	2.91788	SalB
0.21402	4.94539	LSA
0.127102	2.40585	RA
0.353545	2.33167	SalA
0.0953444	2.60064	SalB
0.0996301	4.51431	LSA
0.0950048	2.0955	SalB
0.34239	2.79294	SalA
0.0964727	4.18031	LSA
0.257406	7.30623	SAA
0.0898736	2.94387	SalB
0.302872	6.35959	RA
0.128642	2.38356	RA
0.178591	1.36769	PA
0.0991569	3.28624	LSA
0.346438	9.86414	SalB
0.359892	22.1489	SalB
0.212322	4.7458	LSA
0.0947897	4.22449	LSA
0.127305	2.72031	RA
0.358425	2.18532	SalA
0.107177	5.0724	LSA
0.148622	1.3747	CA
0.351678	23.3255	SalB
0.181011	1.10685	PA
0.0983001	4.18699	LSA
0.181723	2.1552	PA
0.107291	4.35352	LSA
0.21736	4.88432	LSA
0.0937929	3.88568	LSA
0.094161	4.29539	LSA
0.360588	2.16421	SalA
0.130527	2.25824	RA
0.361183	3.07489	SalA
0.130945	1.20866	SAA
0.127851	2.40935	RA
0.423851	3.32518	SalA
0.148024	1.42853	CA
0.0976794	3.03891	LSA
0.183867	1.45468	PA
0.136477	1.24945	SAA
0.338556	22.0701	SalB
0.116161	2.76091	RA
0.365376	2.42956	SalA
0.180404	1.81174	PA
0.360408	2.40762	SalA
0.182069	1.17183	PA
0.104718	3.36961	SalB
0.0991101	3.16376	LSA
0.360299	2.30351	SalA
0.178616	1.40073	PA
0.0852964	4.01557	LSA
0.251292	5.49913	SalA
0.365995	2.67433	SalA
0.375243	22.2047	SalB
0.151386	1.58142	CA
0.17233	1.39142	PA
0.416476	2.81366	SalA
0.183491	1.29556	PA
0.331027	9.36114	SalB
0.0985378	2.61712	SalB
0.299998	6.88178	RA
0.102743	4.28314	LSA
0.330507	21.428	SalB
0.358121	2.60561	SalA
0.183978	1.2989	PA
0.126864	1.56462	PCA
0.0900501	3.13389	LSA
0.178067	1.23607	PA
0.354332	2.13886	SalA
0.123114	2.21076	RA
0.0908055	2.81331	SalB
0.0994409	2.95139	SalB
0.0983804	4.37669	LSA
0.0935604	3.08878	LSA
0.121708	2.23383	RA
0.183567	1.27526	PA
0.304801	6.71689	RA
0.292563	7.04878	RA
0.0992819	4.17311	LSA
0.183152	1.43777	PA
0.124133	2.35511	RA
0.124364	1.48411	PCA
0.126998	1.54222	PCA
0.34518	10.2153	SalB
0.35783	2.16392	SalA
0.355219	2.23882	SalA
0.0989134	4.50684	LSA
0.135905	1.53946	PCA
0.0970177	2.8675	SalB
0.351504	2.26185	SalA
0.356652	2.56331	SalA
0.128037	1.20949	SAA
0.34836	2.71861	SalA
0.419902	3.39096	SalA
0.0856438	4.07396	LSA
0.0868625	3.28398	LSA
0.124988	2.31124	RA
0.0951803	3.05674	LSA
0.0958429	3.07933	LSA
0.125369	2.33794	RA
0.179138	1.59253	PA
0.0859657	2.94632	SalB
0.136468	1.38582	SAA
0.0978285	3.11135	LSA
0.0993016	4.36904	LSA
0.353273	21.9978	SalB
0.17784	1.09776	PA
0.315626	5.6697	RA
0.119211	2.3516	RA
0.148192	1.35827	CA
0.326688	21.4915	SalB
0.348858	2.69668	SalA
0.413247	3.79206	SalA
0.180231	1.65424	PA
0.0928706	4.23952	LSA
0.302678	6.42302	RA
0.420566	3.31773	SalA
0.323252	21.5229	SalB
0.104725	2.44078	SalB
0.125521	2.33958	RA
0.411223	3.93165	SalA
0.123763	2.39942	RA
0.342816	2.76568	SalA
0.0973354	5.09273	LSA
0.218315	4.68775	LSA
0.103466	2.83556	SalB
0.0950136	2.92721	SalB
0.0946246	3.97107	LSA
0.342153	22.3975	SalB
0.12401	1.58399	PCA
0.351188	23.5609	SalB
0.294268	6.76182	RA
0.361069	2.2786	SalA
0.358049	22.6495	SalB
0.353864	2.21458	SalA
0.349651	21.9464	SalB
0.1282	2.30496	RA
0.212612	4.95772	LSA
0.185543	1.63239	PA
0.30462	6.64513	RA
0.250007	5.31119	SalA
0.184012	1.60885	PA
0.35531	22.545	SalB
0.189324	1.64255	PA
0.149911	1.33525	CA
0.0954137	4.55463	LSA
0.35371	9.18579	SalB
0.33889	21.9413	SalB
0.351722	9.90938	SalB
0.313101	6.54904	RA
0.0879577	2.88157	SalB
0.0961714	4.20343	LSA
0.126598	2.38961	RA
0.360841	2.35005	SalA
0.121281	3.13935	RA
0.12759	1.68283	PCA
0.0988126	3.08765	LSA
0.0860622	4.17627	LSA
0.131917	1.15951	SAA
0.422323	3.16105	SalA
0.345858	23.2174	SalB
0.100041	4.06141	LSA
0.186159	1.77532	PA
0.14619	1.3995	CA
0.103303	4.40308	LSA
0.143455	1.40362	CA
0.12207	1.64314	PCA
0.187122	1.5911	PA
0.179778	1.329	PA
0.153235	2.90741	RA
0.0834819	2.44381	SalB
0.0950752	4.50591	LSA
0.246242	8.84301	SAA
0.179019	1.02632	PA
0.09968	3.14139	LSA
0.117418	2.0137	RA
0.344284	10.0212	SalB
0.125144	2.53936	RA
0.0960851	3.42349	LSA
0.105293	3.02483	SalB
0.150762	2.18276	CA
0.0999733	4.4603	LSA
0.152651	1.49427	CA
0.418646	3.88027	SalA
0.135772	1.36875	SAA
0.0973437	3.04067	LSA
0.0995198	3.18774	LSA
0.097121	2.66837	SalB
0.135177	2.1732	RA
0.195254	1.21404	PA
0.104273	4.08434	LSA
0.266528	7.8971	SAA
0.197273	1.43323	PA
0.302042	7.31812	RA
0.0924888	3.92601	LSA
0.216312	4.54005	LSA
0.103254	2.69251	SalB
0.197786	1.21192	PA
0.102333	2.72617	SalB
0.32656	9.49907	SalB
0.192523	1.54466	PA
0.193016	1.55347	PA
0.10108	3.83935	LSA
0.19361	1.59483	PA
0.196049	1.33137	PA
0.130859	2.46043	RA
0.102215	2.78497	SalB
0.105681	2.46055	SalB
0.105243	2.34171	SalB
0.099866	2.65777	SalB
0.100966	2.59105	SalB
0.107401	2.73893	SalB
0.150086	1.52098	CA
0.194742	1.22985	PA
0.326127	9.22069	SalB
0.0973563	2.40113	SalB
0.190066	1.53882	PA
0.101497	2.78833	SalB
0.111165	2.81041	SalB
0.118767	1.61746	PCA
0.104538	2.64746	SalB
0.197976	1.28026	PA
0.102883	2.81414	SalB
0.110454	3.90189	LSA
0.201583	1.22254	PA
0.294876	7.04827	RA
0.102737	2.73017	SalB
0.330552	9.27728	SalB
0.104865	2.51092	SalB
0.128591	2.36294	RA
0.103569	2.64974	SalB
0.304558	7.2938	RA
0.112154	4.2496	LSA
0.25179	8.48914	SAA
0.187136	1.25383	PA
0.359127	23.1641	SalB
0.132175	1.62252	PCA
0.101001	2.74134	SalB
0.101653	2.76861	SalB
0.13621	2.28267	RA
0.189522	1.21655	PA
0.195538	1.51923	PA
0.111391	2.71989	SalB
0.353647	23.039	SalB
0.19602	1.5606	PA
0.128808	2.51264	RA
0.100674	2.63968	SalB
0.194852	1.58768	PA
0.199625	1.15783	PA
0.32773	20.6753	SalB
0.104926	2.73615	SalB
0.188351	1.24827	PA
0.199124	1.14112	PA
0.347294	23.4045	SalB
0.128525	2.4459	RA
0.193644	1.5829	PA
0.16193	1.89332	CA
0.211273	4.64044	LSA
0.195873	1.55546	PA
0.125337	2.35289	RA
0.103109	2.98595	SalB
0.133415	2.41116	RA
0.13656	1.54493	PCA
0.194168	1.4922	PA
0.192401	1.59805	PA
0.195627	1.59362	PA
0.355537	22.5441	SalB
0.0969438	4.00414	LSA
0.323721	6.00564	RA
0.338958	9.20004	SalB
0.155738	1.53283	CA
0.19099	1.47148	PA
0.188425	1.24855	PA
0.130372	1.70043	PCA
0.201674	1.14311	PA
0.10816	4.14034	LSA
0.200325	2.18679	PA
0.196502	1.53817	PA
0.338949	9.47231	SalB
0.186345	1.34882	PA
0.106009	2.59025	SalB
0.337654	21.2856	SalB
0.334522	22.127	SalB
0.134402	2.55976	RA
0.125208	2.44249	RA
0.204941	4.40724	LSA
0.097872	2.69023	SalB
0.19464	1.2988	PA
0.103483	2.77178	SalB
0.316806	20.4922	SalB
0.347834	22.755	SalB
0.340406	9.60961	SalB
0.197329	1.42878	PA
0.192395	1.50207	PA
0.196885	1.54599	PA
0.129135	2.36178	RA
0.146327	1.56186	CA
0.134881	2.29203	RA
0.325667	9.01427	SalB
0.249942	8.55386	SAA
0.191494	1.53663	PA
0.10393	2.62678	SalB
0.342557	8.83195	SalB
0.135559	1.57595	PCA
0.0967727	3.82629	LSA
0.340217	21.3823	SalB
0.325828	8.48072	SalB
0.102037	2.8505	SalB
0.0983511	2.60086	SalB
0.189795	1.4743	PA
0.1893	1.21731	PA
0.094841	2.51313	SalB
0.101577	2.6022	SalB
0.123307	2.49542	RA
0.103158	2.81482	SalB
0.191275	1.38439	PA
0.188827	1.13632	PA
0.207246	4.48153	LSA
0.326135	9.84074	SalB
0.137958	1.65752	PCA
0.106353	2.69611	SalB
0.139465	2.19248	RA
0.192101	1.54078	PA
0.102821	2.62763	SalB
0.138094	1.28378	SAA
0.197694	1.2183	PA
0.197912	1.44317	PA
0.189433	1.53439	PA
0.191237	1.30101	PA
0.204921	4.45896	LSA
0.106561	2.7668	SalB
0.134468	1.31042	SAA
0.13058	2.66335	RA
0.195421	1.14727	PA
0.191424	1.21364	PA
0.196365	1.55503	PA
0.0961465	2.65741	SalB
0.104866	2.51488	SalB
0.134134	1.27453	SAA
0.341623	23.5152	SalB
0.103178	2.75534	SalB
0.103527	2.54552	SalB
0.102647	4.10589	LSA
0.336038	22.4724	SalB
0.129346	2.47188	RA
0.0950778	4.17398	LSA
0.0911934	1.81189	SalB
0.106139	2.63855	SalB
0.187289	1.40485	PA
0.0958056	3.76313	LSA
0.10389	2.66643	SalB
0.189858	1.55214	PA
0.105921	2.6175	SalB
0.103234	2.51877	SalB
0.200952	1.22215	PA
0.194451	1.38488	PA
0.134037	1.276	SAA
0.213714	4.57794	LSA
0.308345	7.17129	RA
0.298626	7.12935	RA
0.0975255	3.79405	LSA
0.100414	3.87634	LSA
0.349686	23.0083	SalB
0.250708	8.7294	SAA
0.195991	1.12415	PA
0.101803	2.76834	SalB
0.102295	2.60595	SalB
0.0961846	2.27358	SalB
0.130246	2.45733	RA
0.327431	9.46363	SalB
0.324451	9.35478	SalB
0.104641	2.74377	SalB
0.123784	2.00799	RA
0.102353	2.40855	SalB
0.190094	1.47374	PA
0.121359	1.48885	PCA
0.192146	1.35663	PA
0.185339	1.24071	PA
0.092278	2.51898	SalB
0.105446	2.61444	SalB
0.186138	1.40479	PA
0.121153	2.37052	RA
0.103997	2.67271	SalB
0.32077	20.8481	SalB
0.324198	21.211	SalB
0.332383	9.16799	SalB
0.0980861	2.54208	SalB
0.125098	2.44664	RA
0.104661	2.72323	SalB
0.244574	7.8274	SAA
0.114749	1.86649	RA
0.100336	3.88624	LSA
0.100066	2.64791	SalB
0.193755	1.50196	PA
0.346633	22.7346	SalB
0.189274	1.17156	PA
0.0982863	2.4576	SalB
0.301325	7.2352	RA
0.193687	1.52981	PA
0.105204	2.64408	SalB
0.327481	21.1429	SalB
0.30588	7.22844	RA
0.195235	1.11452	PA
0.371363	23.1912	SalB
0.100947	3.97181	LSA
0.107092	2.59657	SalB
0.100522	2.6466	SalB
0.264584	7.6329	SAA
0.105662	4.03332	LSA
0.355101	22.1394	SalB
0.192448	1.55585	PA
0.101509	3.98545	LSA
0.100292	2.89689	SalB
0.10364	4.06346	LSA
0.201558	4.64448	LSA
0.327807	21.8746	SalB
0.188638	1.13461	PA
0.155161	1.54822	CA
0.256202	8.59782	SAA
0.150621	1.50357	CA
0.124475	2.57263	RA
0.128191	1.60664	PCA
0.110792	2.71401	SalB
0.192763	1.4871	PA
0.136299	1.28099	SAA
0.191912	1.57757	PA
0.122261	2.47193	RA
0.190694	1.44454	PA
0.101415	2.69078	SalB
0.0985666	3.86193	LSA
0.186552	1.28089	PA
0.13548	1.28215	SAA
0.097973	2.59208	SalB
0.337241	21.1852	SalB
0.150588	1.39401	CA
0.126029	2.33985	RA
0.105978	2.66954	SalB
0.0962091	3.87613	LSA
0.131837	2.43295	RA
0.0975591	3.90911	LSA
0.098092	2.60907	SalB
0.128033	2.32304	RA
0.348242	21.97	SalB
0.137022	1.67301	PCA
0.335008	9.42189	SalB
0.201421	4.61998	LSA
0.0959123	3.85914	LSA
0.136526	1.28423	SAA
0.188472	1.20205	PA
0.107299	3.91797	LSA
0.255726	8.61103	SAA
0.141377	1.29387	CA
0.0981637	3.66842	LSA
0.19711	1.52003	PA
0.243635	8.64758	SAA
0.10411	2.78744	SalB
0.327828	21.0309	SalB
0.139829	1.28711	SAA
0.130468	2.51774	RA
0.104541	4.70829	LSA
0.102741	2.65403	SalB
0.19326	1.26806	PA
0.0886329	4.39292	LSA
0.131889	2.41927	RA
0.196742	1.17781	PA
0.186955	1.54833	PA
0.191851	1.34145	PA
0.184746	1.14976	PA
0.103029	2.71955	SalB
0.100068	3.87218	LSA
0.189715	1.53287	PA
0.107038	2.64232	SalB
0.131358	1.36871	SAA
0.0986116	2.40383	SalB
0.19542	1.48447	PA
0.0980549	3.98623	LSA
0.102142	2.74924	SalB
0.0976907	2.76507	SalB
0.208491	4.5479	LSA
0.19902	4.38278	LSA
0.107326	2.66945	SalB
0.134362	1.29727	SAA
0.101727	2.69305	SalB
0.102705	2.53644	SalB
0.189897	1.43967	PA
0.202588	4.70113	LSA
0.100043	2.48965	SalB
0.0966883	2.72429	SalB
0.106315	2.66935	SalB
0.106541	2.6477	SalB
0.1314	1.67538	PCA
0.106835	2.60114	SalB
0.102844	2.53373	SalB
0.322971	9.17225	SalB
0.098457	3.78442	LSA
0.193232	1.52279	PA
0.101223	2.61159	SalB
0.191422	1.52831	PA
0.122564	2.36736	RA
0.130407	2.51522	RA
0.329112	9.38318	SalB
0.201868	4.43749	LSA
0.128302	2.46098	RA
0.141146	1.30859	CA
0.105382	2.67256	SalB
0.0982374	3.46119	LSA
0.206176	4.47655	LSA
0.0964369	3.93754	LSA
0.0939123	4.01945	LSA
0.187105	1.52561	PA
0.192714	1.45543	PA
0.32708	9.39121	SalB
0.104678	2.76387	SalB
0.0996732	2.7747	SalB
0.191188	1.51287	PA
0.133645	2.26213	RA
0.195646	1.2077	PA
0.255217	8.48174	SAA
0.33639	9.55247	SalB
0.342423	22.2876	SalB
0.190116	1.50556	PA
0.0963154	2.51345	SalB
0.192064	1.5508	PA
0.0989875	2.16713	SalB
0.0986541	4.06435	LSA
0.0997036	3.96553	LSA
0.101765	3.99784	LSA
0.191064	1.52116	PA
0.100478	2.74949	SalB
0.337626	21.8403	SalB
0.187817	1.09076	PA
0.122501	2.41617	RA
0.320326	21.018	SalB
0.355717	22.1743	SalB
0.101608	2.60508	SalB
0.0924882	2.11453	SalB
0.189175	1.54887	PA
0.126203	2.46292	RA
0.105029	2.64219	SalB
0.102856	2.79517	SalB
0.197572	1.47653	PA
0.194747	1.54034	PA
0.109482	4.24492	LSA
0.325855	21.9836	SalB
0.335336	9.08133	SalB
0.0993506	2.67573	SalB
0.345233	22.9001	SalB
0.0987841	3.68167	LSA
0.128116	2.47814	RA
0.115167	3.68018	LSA
0.107348	4.09074	LSA
0.151465	1.50444	CA
0.20748	4.40799	LSA
0.205389	4.47082	LSA
0.200655	2.49041	PA
0.336777	9.25233	SalB
0.129926	2.19543	RA
0.131629	2.44079	RA
0.192035	1.52623	PA
0.338435	21.9837	SalB
0.125077	2.48569	RA
0.100396	2.11614	SalB
0.0991003	2.61815	SalB
0.133338	1.63124	PCA
0.103026	2.33521	SalB
0.11506	2.33407	RA
0.192179	1.40786	PA
0.0903143	2.24043	SalB
0.331413	9.3278	SalB
0.196953	1.44825	PA
0.199077	1.16971	PA
0.125733	2.47314	RA
0.209462	4.49421	LSA
0.0985317	2.20734	SalB
0.183823	1.22221	PA
0.0918505	2.49677	SalB
0.0970621	2.32865	SalB
0.295413	7.36481	RA
0.128072	2.46154	RA
0.192647	1.54247	PA
0.335734	9.61142	SalB
0.126171	2.20977	RA
0.14825	2.58649	RA
0.103585	2.68339	SalB
0.105448	4.08844	LSA
0.190493	1.53865	PA
0.206732	4.59948	LSA
0.100404	2.69952	SalB
0.30558	7.17153	RA
0.327376	9.55266	SalB
0.100521	2.66105	SalB
0.0978282	3.82333	LSA
0.199971	2.07271	PA
0.341252	22.6643	SalB
0.187927	1.11734	PA
0.199443	1.16882	PA
0.132336	2.29096	RA
0.211179	4.65302	LSA
0.0983885	2.6748	SalB
0.0955829	2.78738	SalB
0.338424	9.1975	SalB
0.123157	2.47116	RA
0.18791	1.14486	PA
0.191143	1.53189	PA
0.189364	1.37946	PA
0.130527	1.59707	PCA
0.0940941	3.36191	LSA
0.117515	2.30423	RA
0.0963265	3.91995	LSA
0.0947321	2.71115	SalB
0.207294	4.3381	LSA
0.133857	2.05413	RA
0.339057	22.1473	SalB
0.335152	21.7121	SalB
0.138415	1.28408	SAA
0.101006	2.68824	SalB
0.303064	7.52849	RA
0.130175	1.65052	PCA
0.34408	22.8355	SalB
0.32831	9.1702	SalB
0.122122	2.39819	RA
0.189985	1.54421	PA
0.192024	1.44882	PA
0.1503	1.50624	CA
0.192689	1.54454	PA
0.328473	21.6291	SalB
0.0935473	3.91609	LSA
0.200779	4.55406	LSA
0.192777	1.50255	PA
0.155275	1.51445	CA
0.101636	2.5435	SalB
0.0998169	3.76108	LSA
0.0909274	3.68844	LSA
0.12822	2.47186	RA
0.194173	1.56522	PA
0.152956	1.50272	CA
0.188244	1.43069	PA
0.183934	1.35974	PA
0.0995291	2.69385	SalB
0.136073	2.45735	RA
0.197317	1.43242	PA
0.121063	2.4742	RA
0.333531	21.8456	SalB
0.103261	2.72067	SalB
0.10211	2.54444	SalB
0.102436	2.7168	SalB
0.136502	1.67664	PCA
0.096484	3.85156	LSA
0.19325	1.51448	PA
0.133719	2.33574	RA
0.19241	1.1878	PA
0.105827	3.97948	LSA
0.333195	9.53685	SalB
0.195096	1.30368	PA
0.130575	2.45629	RA
0.104103	2.54624	SalB
0.13472	1.58819	PCA
0.194877	1.44222	PA
0.120766	1.45613	PCA
0.125178	2.48472	RA
0.103154	2.78145	SalB
0.197222	1.15824	PA
0.103852	2.7988	SalB
0.12704	2.48348	RA
0.0995204	2.58903	SalB
0.104955	3.00443	SalB
0.0996208	2.78702	SalB
0.098185	2.66157	SalB
0.0937091	2.37155	SalB
0.189502	1.52782	PA
0.136012	1.69435	PCA
0.0956345	2.71774	SalB
0.102362	2.68643	SalB
0.0987828	4.12251	LSA
0.107225	2.68601	SalB
0.302658	7.3563	RA
0.105107	4.06962	LSA
0.191377	1.38358	PA
0.100183	2.70852	SalB
0.327964	9.14648	SalB
0.34517	22.8118	SalB
0.198559	1.16752	PA
0.108053	2.76197	SalB
0.197668	1.18309	PA
0.0974128	2.32533	SalB
0.101934	2.68893	SalB
0.340485	22.2166	SalB
0.0987666	2.69812	SalB
0.0930103	3.90079	LSA
0.110266	3.37669	SalB
0.129456	2.45709	RA
0.189656	1.34956	PA
0.134914	1.64272	PCA
0.127536	2.46135	RA
0.189872	1.46297	PA
0.120117	2.01948	RA
0.345459	22.1946	SalB
0.199638	4.6056	LSA
0.12884	2.3778	RA
0.0861501	1.95232	SalB
0.186294	1.16743	PA
0.195037	1.56323	PA
0.100674	2.50639	SalB
0.192979	1.4976	PA
0.303212	7.29303	RA
0.19441	1.51433	PA
0.192925	1.51025	PA
0.107362	2.74958	SalB
0.327219	9.26312	SalB
0.308034	7.245	RA
0.190032	1.19042	PA
0.100672	2.44194	SalB
0.197601	1.28819	PA
0.329877	21.2268	SalB
0.128008	2.52093	RA
0.0895896	3.62285	LSA
0.119058	1.48886	PCA
0.103116	2.75292	SalB
0.130114	2.4478	RA
0.192585	1.1977	PA
0.187151	1.19921	PA
0.0960808	2.72061	SalB
0.116361	1.48898	PCA
0.0995658	2.35973	SalB
0.193021	1.55086	PA
0.295794	7.25447	RA
0.129275	2.46744	RA
0.151504	1.52057	CA
0.185239	1.495	PA
0.336181	22.2763	SalB
0.13393	1.67063	PCA
0.352493	22.4303	SalB
0.106876	2.53634	SalB
0.103225	2.67349	SalB
0.102531	3.96863	LSA
0.191949	1.52564	PA
0.326255	9.50715	SalB
0.0947232	2.78755	SalB
0.197629	1.16645	PA
0.19527	1.51477	PA
0.100253	2.68657	SalB
0.0953915	2.52414	SalB
0.089706	1.8434	SalB
0.1157	1.55712	PCA
0.099693	2.63443	SalB
0.208519	4.6004	LSA
0.302709	7.19267	RA
0.198557	1.55179	PA
0.190897	1.54132	PA
0.101188	2.60238	SalB
0.183841	1.42822	PA
0.3306	9.07706	SalB
0.106109	2.97085	SalB
0.308532	7.03776	RA
0.319512	8.46809	SalB
0.199254	1.41486	PA
0.0964657	2.75574	SalB
0.100897	2.70611	SalB
0.10447	4.17795	LSA
0.130219	1.64774	PCA
0.0965868	1.98371	SalB
0.102789	2.65682	SalB
0.0884465	3.20675	LSA
0.356551	22.0145	SalB
0.100014	2.78112	SalB
0.134436	1.40312	SAA
0.130418	2.39099	RA
0.190888	1.3214	PA
0.132427	2.44932	RA
0.0939756	2.71935	SalB
0.341348	21.8529	SalB
0.1054	2.7406	SalB
0.183138	1.29959	PA
0.1251	1.65357	PCA
0.195301	1.32086	PA
0.125298	2.48832	RA
0.334885	21.7526	SalB
0.297483	7.38961	RA
0.0942909	3.7818	LSA
0.153196	1.52176	CA
0.184586	1.51663	PA
0.105585	2.6635	SalB
0.0970359	2.5248	SalB
0.0987196	2.7303	SalB
0.0930163	1.72573	SalB
0.302882	7.35732	RA
0.0944013	3.98703	LSA
0.131968	2.29161	RA
0.108011	2.59708	SalB
0.184206	1.07268	PA
0.193873	1.54946	PA
0.096225	3.98037	LSA
0.209691	4.51617	LSA
0.0968269	2.58539	SalB
0.100933	2.59303	SalB
0.101945	2.49925	SalB
0.103135	2.54645	SalB
0.190304	1.44775	PA
0.184403	1.36687	PA
0.296802	7.29374	RA
0.253935	8.18177	SAA
0.200022	4.54888	LSA
0.176129	2.16567	PA
0.321454	9.04551	SalB
0.302197	7.06079	RA
0.251569	8.81191	SAA
0.341696	22.3457	SalB
0.189966	1.32322	PA
0.124248	2.45567	RA
0.12455	2.41128	RA
0.130927	2.01654	RA
0.0948162	3.41949	LSA
0.246775	8.57548	SAA
0.0918841	1.91204	SalB
0.152852	1.52823	CA
0.0942729	2.69748	SalB
0.192232	1.51601	PA
0.10242	2.64277	SalB
0.253558	8.50743	SAA
0.121014	2.45545	RA
0.103088	2.68321	SalB
0.25072	5.76797	SalA
0.206464	4.66087	LSA
0.118395	2.46152	RA
0.210239	4.5673	LSA
0.213782	4.52674	LSA
0.0996769	3.86337	LSA
0.0952957	2.65911	SalB
0.193234	1.54647	PA
0.200027	4.36458	LSA
0.192444	1.1689	PA
0.136887	1.28673	SAA
0.138207	2.29505	RA
0.108073	4.09096	LSA
0.0988349	2.74891	SalB
0.184835	1.16796	PA
0.134242	1.2752	SAA
0.33899	22.0754	SalB
0.126578	2.47353	RA
0.100907	2.59016	SalB
0.102332	2.77429	SalB
0.296051	7.33391	RA
0.190625	1.20571	PA
0.256738	8.47064	SAA
0.130423	1.62484	PCA
0.127531	1.27017	SAA
0.195851	1.47668	PA
0.128972	2.25701	RA
0.334239	9.29839	SalB
0.0964842	2.60472	SalB
0.106515	2.66172	SalB
0.182199	1.17546	PA
0.115228	2.14374	RA
0.205774	4.67879	LSA
0.129806	2.46853	RA
0.207487	4.57466	LSA
0.327454	21.6176	SalB
0.193359	1.40986	PA
0.130487	1.28266	SAA
0.101074	2.74938	SalB
0.189986	1.50407	PA
0.34039	22.3154	SalB
0.0977515	3.80619	LSA
0.189151	1.4692	PA
0.129899	2.17557	RA
0.200936	1.57148	PA
0.323876	21.0767	SalB
0.19578	1.1682	PA
0.13309	1.60137	PCA
0.132163	2.4237	RA
0.149272	1.51763	CA
0.108205	2.63978	SalB
0.19399	1.51476	PA
0.0877198	2.71398	SalB
0.0992085	2.44452	SalB
0.10447	2.75739	SalB
0.132586	2.43309	RA
0.112116	2.82249	SalB
0.350087	22.3515	SalB
0.32559	22.5295	SalB
0.106905	2.68261	SalB
0.107258	2.58628	SalB
0.0904171	2.64572	SalB
0.196729	1.50197	PA
0.196064	1.61022	PA
0.334056	9.68486	SalB
0.107547	4.2165	LSA
0.195895	1.56851	PA
0.191033	1.16936	PA
0.102429	4.08442	LSA
0.132388	2.43476	RA
0.329863	9.37936	SalB
0.25491	8.53753	SAA
0.133085	2.49915	RA
0.109064	2.67454	SalB
0.194929	1.48678	PA
0.188268	1.39582	PA
0.129322	2.43691	RA
0.107012	2.77511	SalB
0.0997239	2.62224	SalB
0.124014	2.47874	RA
0.333811	9.89781	SalB
0.0933331	2.36097	SalB
0.196672	1.23106	PA
0.105797	2.90923	SalB
0.102889	2.67039	SalB
0.194248	1.18903	PA
0.135427	1.6495	PCA
0.0980555	2.54334	SalB
0.335961	9.57822	SalB
0.121727	2.49023	RA
0.332428	21.4493	SalB
0.25891	8.48537	SAA
0.295291	7.37962	RA
0.207175	4.57403	LSA
0.106014	2.65344	SalB
0.101971	2.65279	SalB
0.196203	1.15944	PA
0.105292	2.6241	SalB
0.13368	1.32214	SAA
0.107479	2.76588	SalB
0.106521	4.03823	LSA
0.346736	22.6966	SalB
0.105695	2.64082	SalB
0.192466	1.57617	PA
0.193935	1.51755	PA
0.0973633	2.60464	SalB
0.337387	21.5431	SalB
0.330142	9.32828	SalB
0.211684	4.96605	LSA
0.120189	2.09926	RA
0.196181	1.21306	PA
0.134277	2.2502	RA
0.122948	2.47818	RA
0.13339	2.37942	RA
0.18963	1.18687	PA
0.105	2.78567	SalB
0.100459	3.95645	LSA
0.19285	1.56113	PA
0.0971663	3.4944	LSA
0.102792	4.27695	LSA
0.200798	1.26176	PA
0.299368	7.25838	RA
0.104002	2.58201	SalB
0.0934064	2.52251	SalB
0.104393	2.74345	SalB
0.190648	1.49905	PA
0.13214	1.65568	PCA
0.0927667	3.36221	LSA
0.207107	4.57838	LSA
0.349971	22.7732	SalB
0.33019	9.84916	SalB
0.19116	1.29516	PA
0.188702	1.42105	PA
0.0944977	2.72682	SalB
0.188891	1.44225	PA
0.132606	2.43197	RA
0.107407	2.89436	SalB
0.106174	4.11099	LSA
0.342016	21.2699	SalB
0.13731	1.71582	PCA
0.212131	4.46779	LSA
0.135883	1.30926	SAA
0.32947	8.76126	SalB
0.187882	1.52367	PA
0.094749	2.54006	SalB
0.134678	1.64162	PCA
0.0998932	3.70409	LSA
0.342131	21.8993	SalB
0.104804	4.1159	LSA
0.27035	6.52169	SAA
0.197068	1.49663	PA
0.327466	9.3696	SalB
0.304455	7.28264	RA
0.0987399	2.50271	SalB
0.198524	1.13283	PA
0.214913	4.59497	LSA
0.131845	2.46349	RA
0.2073	4.44534	LSA
0.343171	22.1091	SalB
0.155127	1.49516	CA
0.190784	1.52546	PA
0.132359	1.29439	SAA
0.365546	21.9181	SalB
0.135222	1.67099	PCA
0.135191	2.4669	RA
0.0995011	3.76128	LSA
0.0949011	3.63245	LSA
0.290512	7.2819	RA
0.0965933	2.69798	SalB
0.35892	22.2459	SalB
0.195031	1.38866	PA
0.208547	4.48802	LSA
0.121014	2.36979	RA
0.0980948	2.65119	SalB
0.125621	2.50063	RA
0.103281	2.84983	SalB
0.338982	22.1639	SalB
0.192617	1.42589	PA
0.198136	1.55418	PA
0.196814	1.54065	PA
0.259293	8.19644	SAA
0.099121	3.91768	LSA
0.188364	1.18152	PA
0.19388	1.54472	PA
0.108191	2.8084	SalB
0.0985917	2.6161	SalB
0.331836	9.53864	SalB
0.129817	2.47678	RA
0.136246	2.42497	RA
0.125616	2.50675	RA
0.189951	1.2643	PA
0.336383	22.5655	SalB
0.138379	1.28788	SAA
0.101841	2.2817	SalB
0.187207	1.31564	PA
0.329934	9.28417	SalB
0.33301	22.3288	SalB
0.102979	2.60955	SalB
0.206864	4.45929	LSA
0.186508	1.20016	PA
0.096919	4.02031	LSA
0.131265	2.48966	RA
0.129755	2.50812	RA
0.182604	1.10342	PA
0.134758	2.44021	RA
0.122369	1.53424	PCA
0.109725	4.18872	LSA
0.127414	2.16216	RA
0.126926	2.49567	RA
0.117225	2.07673	RA
0.130964	2.45625	RA
0.190704	1.40087	PA
0.198812	1.51573	PA
0.334181	22.3206	SalB
0.0997095	2.73984	SalB
0.104914	2.74413	SalB
0.106747	2.66305	SalB
0.198103	1.57459	PA
0.195963	1.42995	PA
0.0980094	3.50653	LSA
0.190833	1.16366	PA
0.10644	2.76208	SalB
0.0972219	2.61634	SalB
0.137583	1.30126	SAA
0.105469	3.72944	LSA
0.34746	22.8591	SalB
0.124738	2.43344	RA
0.128836	2.4602	RA
0.101291	2.58506	SalB
0.102516	2.46775	SalB
0.207651	4.47779	LSA
0.0988121	3.971	LSA
[truncated: 2,270 more rows]
